# Supplementary material for: iGWAS: Image-based genome-wide association of self-supervised deep phenotyping of retina fundus images
Source: PLoS Genet. 2024 May 10;20(5):e1011273. doi: 10.1371/journal.pgen.1011273 (PMC11111076; doi:10.1371/journal.pgen.1011273)
Supplement: S1 Table — (XLSX) [file pgen.1011273.s007.xlsx]

## Sheet: Supplementary Table 1
Supplementary Table 1. Descriptive Summary of diabetic retinopathy levels of the first 40000 fundus images of the EyePACS dataset, ranked by the image quality. No demographic information was available.
No DR	Mild	Moderate	Severe	Proliferative
29779	3339	5545	853	484
