# Supplementary material for: iGWAS: Image-based genome-wide association of self-supervised deep phenotyping of retina fundus images
Source: PLoS Genet. 2024 May 10;20(5):e1011273. doi: 10.1371/journal.pgen.1011273 (PMC11111076; doi:10.1371/journal.pgen.1011273)
Supplement: S2 Table — (XLSX) [file pgen.1011273.s008.xlsx]

## Sheet: Supplementary Table 2
Supplementary Table 2. Jensen-Shannon Distances and Jaccard Indices (intersection over union) between cosine similarity distribution of random and paired samples
Data Source	Jensen-Shannon Distances	Jaccard Indices
EYEPACES	0.694999	0.0934339
UKBB	0.205035	0.381621
