# Supplementary material for: iGWAS: Image-based genome-wide association of self-supervised deep phenotyping of retina fundus images
Source: PLoS Genet. 2024 May 10;20(5):e1011273. doi: 10.1371/journal.pgen.1011273 (PMC11111076; doi:10.1371/journal.pgen.1011273)
Supplement: S3 Table — (XLSX) [file pgen.1011273.s009.xlsx]

## Sheet: Supplementary Table 3
Supplementary Table 3. Descriptive Summary of demographic factors of the UK Biobank cohort, including white British with retina fundus images.
Female	Male	Total	Mean birth year	Std birth year	Min birth year	25% birth year	50% birth year	75% birth year	Max birth year
35934	32314	68248	1951.51	7.82	1934	1945	1950	1957	1971
