# Supplementary material for: iGWAS: Image-based genome-wide association of self-supervised deep phenotyping of retina fundus images
Source: PLoS Genet. 2024 May 10;20(5):e1011273. doi: 10.1371/journal.pgen.1011273 (PMC11111076; doi:10.1371/journal.pgen.1011273)
Supplement: S4 Table — (XLSX) [file pgen.1011273.s010.xlsx]

## Sheet: Supplementary Table 4
Supplementary Table 4. List of 113 SNPs associated with any of the 128 endophenotypes derived from the raw images of both eyes. LOCI marks the indices of the assigned SNP clusters and PVAL represents the p-value.Same LOCI index in Supplementary Table 4, 7, 8 and 9 represents the same cluster.
SNP	CHR	BP	REF/ALT	ALTFREQ	PVAL	LOCI
rs2290911	2	224919	A/G	0.349471	1.8e-13	2
rs17713396	2	227201	C/T	0.349432	9.9e-14	2
rs11553746	2	272203	C/T	0.350116	3.1e-14	2
rs7576247	2	277003	A/G	0.352159	7.2e-14	2
rs35397	5	33951116	T/G	0.0510547	5e-23	8
rs16891982	5	33951693	G/C	0.0228771	2.2e-48	8
rs35398	5	33951826	G/T	0.0103093	1.1e-22	8
rs35390	5	33955326	A/C	0.0155254	2e-30	8
rs35391	5	33955673	C/T	0.0155484	1.4e-30	8
rs28777	5	33958959	A/C	0.0190514	3.6e-39	8
rs26722	5	33963870	C/T	0.0112618	1.6e-17	8
rs7773997	6	384970	C/T	0.356077	4.4e-08	9
rs12203592	6	396321	C/T	0.204795	7e-55	9
rs872071	6	411064	G/A	0.476432	5.1e-09	9
rs9378805	6	417727	A/C	0.497511	2e-08	9
rs62389423	6	421281	G/A	0.16468	8e-37	9
rs12528146	6	428416	C/T	0.495629	1.5e-11	9
rs9392026	6	453415	A/G	0.400049	4.7e-13	9
rs908026	6	455419	C/T	0.468872	5.7e-13	9
rs12210050	6	475489	C/T	0.190737	1e-20	9
rs1473909	6	500956	C/G	0.41241	1e-08	9
rs75891606	6	502106	A/G	0.048197	2.2e-11	9
rs2493035	6	528776	T/C	0.146312	9.9e-09	9
rs6918152	6	542159	G/A	0.369183	7.2e-14	9
rs117643919	7	100273555	G/A	0.0385407	5.9e-11	14
rs117756744	7	100277212	G/A	0.0213944	4.1e-14	14
rs791697	9	12530324	G/A	0.422688	2e-08	16
rs1408809	9	12547685	C/T	0.374814	9e-09	16
rs1408799	9	12672097	C/T	0.308287	1.4e-12	16
rs2733833	9	12705095	G/T	0.323828	7.9e-12	16
rs683	9	12709305	A/C	0.336242	3.6e-11	16
rs1326779	9	12737581	T/C	0.301673	4.4e-10	16
rs4741245	9	12749300	G/A	0.374453	1.2e-11	16
rs10960781	9	12762374	A/G	0.370543	1.7e-11	16
rs66958567	11	68811777	C/T	0.163735	1.1e-10	20
rs72928978	11	68831364	G/A	0.109884	1.1e-20	20
rs3750965	11	68840160	A/G	0.321785	6.4e-13	20
rs35264875	11	68846399	A/T	0.162544	4.4e-10	20
rs3829241	11	68855363	G/A	0.409106	9e-12	20
rs72930627	11	68867121	C/A	0.154993	4.2e-09	20
rs3892895	11	68884755	G/A	0.327838	1.1e-13	20
rs72932540	11	68922043	A/G	0.0928219	6.7e-13	20
rs4495899	11	68958660	T/G	0.483852	1.6e-08	20
rs7481199	11	88358544	A/G	0.246078	5.3e-21	21
rs1391880	11	88395396	A/G	0.317537	9e-19	21
rs1532548	11	88456827	T/C	0.151113	7.5e-17	21
rs11021570	11	88577006	A/G	0.384439	3.1e-15	21
rs504183	11	88634197	T/G	0.40263	1.1e-13	21
rs507187	11	88648588	T/C	0.397545	1.3e-11	21
rs10765184	11	88826813	T/C	0.369905	2.2e-14	21
rs1942486	11	88856782	T/G	0.344162	5.9e-19	21
rs7924925	11	88907621	A/G	0.0839953	4.7e-10	21
rs1847134	11	89005253	A/C	0.334498	2.1e-40	21
rs1393350	11	89011046	G/A	0.286824	8.8e-36	21
rs7929045	11	89026617	G/T	0.0482969	9.9e-09	21
rs1806319	11	89037936	T/C	0.379669	4e-27	21
rs3897708	11	89062444	C/T	0.144138	1e-10	21
rs11616792	13	29165349	G/T	0.212347	2.4e-09	25
rs12428170	13	29171890	G/A	0.158288	2e-08	25
rs9561576	13	95157722	C/T	0.313204	9.8e-17	27
rs9301972	13	95164550	G/A	0.334429	1.6e-17	27
rs4900109	14	92763391	G/T	0.454914	6.8e-14	28
rs12896399	14	92773663	G/T	0.453071	8.6e-15	28
rs2003176	15	27972055	G/A	0.292631	1.1e-12	29
rs11637518	15	28009556	A/G	0.393527	1.8e-12	29
rs11074305	15	28021398	C/G	0.378401	1.6e-17	29
rs8030798	15	28051820	C/T	0.388595	4e-17	29
rs4778183	15	28061676	T/C	0.480818	6.8e-13	29
rs35934407	15	28070824	G/A	0.221373	4.2e-15	29
rs72710527	15	28071397	C/T	0.0523453	4.8e-08	29
rs7164946	15	28082170	G/A	0.440979	4.3e-11	29
rs2594909	15	28151062	T/C	0.416673	1.1e-13	29
rs977589	15	28179603	C/T	0.479043	4.7e-14	29
rs2703956	15	28179900	T/C	0.336626	8e-13	29
rs2703950	15	28184872	C/G	0.160078	1.2e-24	29
rs2594935	15	28185038	G/A	0.289052	1.5e-22	29
rs117616283	15	28198772	G/A	0.0283236	3.2e-12	29
rs11638265	15	28202573	A/G	0.278435	4.7e-29	29
rs3884517	15	28214759	T/C	0.287154	1.6e-24	29
rs1800407	15	28230318	C/T	0.0841105	3.1e-36	29
rs735067	15	28238902	C/G	0.207369	1.6e-17	29
rs62007485	15	28264501	T/C	0.249919	1.1e-09	29
rs746861	15	28266235	T/C	0.486741	6.4e-17	29
rs145242923	15	28267738	T/C	0.0102171	1.8e-26	29
rs8024968	15	28283689	C/T	0.0970624	4.3e-46	29
rs72712674	15	28300248	T/C	0.0740317	5.9e-09	29
rs78937007	15	28321568	T/C	0.0544041	6.9e-39	29
rs72714113	15	28327488	G/A	0.0824819	1.6e-11	29
rs4778137	15	28327835	C/G	0.295382	1.4e-20	29
rs72714116	15	28328207	C/T	0.028362	3.2e-34	29
rs56839008	15	28328485	C/T	0.0827277	3.8e-88	29
rs77542847	15	28330373	C/A	0.0839108	6.6e-96	29
rs4778138	15	28335820	A/G	0.112803	4.5e-141	29
rs7164220	15	28341609	A/C	0.0904174	9.8e-101	29
rs58843292	15	28345931	G/A	0.0534669	4.5e-125	29
rs1129038	15	28356859	T/C	0.215266	0	29
rs12913832	15	28365618	G/A	0.213637	0	29
rs75159657	15	28370102	C/T	0.0176149	1.6e-61	29
rs61585051	15	28370389	C/T	0.0460537	1.1e-124	29
rs12591531	15	28427916	G/A	0.0814986	2.9e-121	29
rs118112076	15	28474686	G/C	0.0102401	1e-25	29
rs8028689	15	28488888	T/C	0.0463764	2.4e-123	29
rs2240204	15	28494032	G/A	0.0460768	2.8e-123	29
rs117743506	15	28510460	G/A	0.0181219	5.3e-43	29
rs916977	15	28513364	C/T	0.141234	3.2e-291	29
rs71467328	15	28518229	C/T	0.0434726	9.1e-14	29
rs1667394	15	28530182	T/C	0.148893	0	29
rs1635166	15	28539834	T/C	0.131432	2.9e-252	29
rs61551363	15	29005631	A/G	0.0428964	9.7e-09	30
rs116388828	15	29045316	C/A	0.433228	8.8e-13	30
rs12912104	15	29332198	G/A	0.251294	2.3e-10	31
rs67050149	17	79557043	C/A	0.360579	8.8e-10	33
rs8908	17	79617871	A/G	0.378263	2.6e-10	33
