# Supplementary material for: iGWAS: Image-based genome-wide association of self-supervised deep phenotyping of retina fundus images
Source: PLoS Genet. 2024 May 10;20(5):e1011273. doi: 10.1371/journal.pgen.1011273 (PMC11111076; doi:10.1371/journal.pgen.1011273)
Supplement: S5 Table — (XLSX) [file pgen.1011273.s011.xlsx]

## Sheet: Supplementary Table 5
Supplementary Table 5. SNP-endophenotype pairs showing significant associations with both left and right eyes.
SNP	DIM	CHR	BP	ALLELE1	ALLELE0	A1FREQ	BETA_left	BETA_right	SE_left	SE_right	P_left	P_right
rs17344537,1	124	1	205000000	G	T	0.452117	-3.16871	-3.16871	0.525173	0.525173	1.6e-09	1.6e-09
rs17344537,1	18	1	205000000	G	T	0.452117	-2.61269	-2.61269	0.457479	0.457479	1.1e-08	1.1e-08
rs61823972,1	18	1	205000000	C	A	0.418319	-2.82132	-2.82132	0.46182	0.46182	1e-09	1e-09
rs1668871,1	18	1	205000000	C	T	0.390209	-2.71466	-2.71466	0.465952	0.465952	5.7e-09	5.7e-09
rs1172130,1	18	1	205000000	A	G	0.390055	-2.72295	-2.72295	0.466199	0.466199	5.2e-09	5.2e-09
rs4430979,2	33	2	47208	T	G	0.355691	-3.3344	-3.3344	0.54478	0.54478	9.3e-10	9.3e-10
rs4430979,2	45	2	47208	T	G	0.355691	-3.95217	-3.95217	0.687249	0.687249	8.9e-09	8.9e-09
rs4430979,2	83	2	47208	T	G	0.355691	3.5745	3.5745	0.55535	0.55535	1.2e-10	1.2e-10
rs12623893,2	33	2	131700	G	T	0.369057	-2.97175	-2.97175	0.540751	0.540751	3.9e-08	3.9e-08
rs12623893,2	83	2	131700	G	T	0.369057	3.23245	3.23245	0.551243	0.551243	4.5e-09	4.5e-09
rs11693990,2	117	2	211069	A	G	0.337114	-2.91566	-2.91566	0.452011	0.452011	1.1e-10	1.1e-10
rs2290911,2	102	2	224919	G	A	0.349598	4.06828	4.06828	0.651085	0.651085	4.1e-10	4.1e-10
rs2290911,2	104	2	224919	G	A	0.349598	3.82156	3.82156	0.519253	0.519253	1.8e-13	1.8e-13
rs2290911,2	116	2	224919	G	A	0.349598	-3.20543	-3.20543	0.533177	0.533177	1.8e-09	1.8e-09
rs2290911,2	117	2	224919	G	A	0.349598	3.09394	3.09394	0.449791	0.449791	6e-12	6e-12
rs2290911,2	16	2	224919	G	A	0.349598	-3.91903	-3.91903	0.714142	0.714142	4.1e-08	4.1e-08
rs2290911,2	31	2	224919	G	A	0.349598	2.22504	2.22504	0.402091	0.402091	3.1e-08	3.1e-08
rs2290911,2	33	2	224919	G	A	0.349598	-3.8994	-3.8994	0.547531	0.547531	1.1e-12	1.1e-12
rs2290911,2	45	2	224919	G	A	0.349598	-4.48373	-4.48373	0.690719	0.690719	8.5e-11	8.5e-11
rs2290911,2	67	2	224919	G	A	0.349598	2.80072	2.80072	0.465087	0.465087	1.7e-09	1.7e-09
rs2290911,2	72	2	224919	G	A	0.349598	5.45115	5.45115	0.946683	0.946683	8.5e-09	8.5e-09
rs2290911,2	83	2	224919	G	A	0.349598	4.10558	4.10558	0.558154	0.558154	1.9e-13	1.9e-13
rs17713396,2	102	2	227201	T	C	0.349552	4.08813	4.08813	0.651057	0.651057	3.4e-10	3.4e-10
rs17713396,2	104	2	227201	T	C	0.349552	3.86455	3.86455	0.51923	0.51923	9.9e-14	9.9e-14
rs17713396,2	116	2	227201	T	C	0.349552	-3.18138	-3.18138	0.533153	0.533153	2.4e-09	2.4e-09
rs17713396,2	117	2	227201	T	C	0.349552	3.07766	3.07766	0.449772	0.449772	7.8e-12	7.8e-12
rs17713396,2	16	2	227201	T	C	0.349552	-3.96445	-3.96445	0.714111	0.714111	2.8e-08	2.8e-08
rs17713396,2	31	2	227201	T	C	0.349552	2.23507	2.23507	0.402073	0.402073	2.7e-08	2.7e-08
rs17713396,2	33	2	227201	T	C	0.349552	-3.89908	-3.89908	0.547507	0.547507	1.1e-12	1.1e-12
rs17713396,2	45	2	227201	T	C	0.349552	-4.49166	-4.49166	0.690689	0.690689	7.9e-11	7.9e-11
rs17713396,2	67	2	227201	T	C	0.349552	2.80919	2.80919	0.465067	0.465067	1.5e-09	1.5e-09
rs17713396,2	72	2	227201	T	C	0.349552	5.47862	5.47862	0.946642	0.946642	7.1e-09	7.1e-09
rs17713396,2	83	2	227201	T	C	0.349552	4.13738	4.13738	0.558129	0.558129	1.2e-13	1.2e-13
rs62114506,2	102	2	242793	C	G	0.264025	3.93475	3.93475	0.705203	0.705203	2.4e-08	2.4e-08
rs62114506,2	104	2	242793	C	G	0.264025	3.98845	3.98845	0.562413	0.562413	1.3e-12	1.3e-12
rs62114506,2	117	2	242793	C	G	0.264025	2.91322	2.91322	0.487178	0.487178	2.2e-09	2.2e-09
rs62114506,2	83	2	242793	C	G	0.264025	3.57295	3.57295	0.604547	0.604547	3.4e-09	3.4e-09
rs11553746,2	102	2	272203	T	C	0.350212	4.25005	4.25005	0.650996	0.650996	6.6e-11	6.6e-11
rs11553746,2	104	2	272203	T	C	0.350212	3.82464	3.82464	0.519182	0.519182	1.7e-13	1.7e-13
rs11553746,2	116	2	272203	T	C	0.350212	-3.11283	-3.11283	0.533104	0.533104	5.2e-09	5.2e-09
rs11553746,2	117	2	272203	T	C	0.350212	3.08207	3.08207	0.44973	0.44973	7.2e-12	7.2e-12
rs11553746,2	16	2	272203	T	C	0.350212	-3.98436	-3.98436	0.714045	0.714045	2.4e-08	2.4e-08
rs11553746,2	31	2	272203	T	C	0.350212	2.22106	2.22106	0.402036	0.402036	3.3e-08	3.3e-08
rs11553746,2	33	2	272203	T	C	0.350212	-3.9545	-3.9545	0.547456	0.547456	5.1e-13	5.1e-13
rs11553746,2	45	2	272203	T	C	0.350212	-4.55675	-4.55675	0.690625	0.690625	4.2e-11	4.2e-11
rs11553746,2	67	2	272203	T	C	0.350212	2.78432	2.78432	0.465023	0.465023	2.1e-09	2.1e-09
rs11553746,2	72	2	272203	T	C	0.350212	5.58242	5.58242	0.946554	0.946554	3.7e-09	3.7e-09
rs11553746,2	83	2	272203	T	C	0.350212	4.23776	4.23776	0.558078	0.558078	3.1e-14	3.1e-14
rs11553746,2	94	2	272203	T	C	0.350212	-2.66267	-2.66267	0.4784	0.4784	2.6e-08	2.6e-08
rs4452185,2	117	2	276346	C	T	0.342601	-2.70424	-2.70424	0.450023	0.450023	1.9e-09	1.9e-09
rs7576247,2	102	2	277003	G	A	0.352265	4.20343	4.20343	0.648564	0.648564	9.1e-11	9.1e-11
rs7576247,2	104	2	277003	G	A	0.352265	3.80993	3.80993	0.517242	0.517242	1.8e-13	1.8e-13
rs7576247,2	116	2	277003	G	A	0.352265	-3.12245	-3.12245	0.531112	0.531112	4.1e-09	4.1e-09
rs7576247,2	117	2	277003	G	A	0.352265	3.01218	3.01218	0.44805	0.44805	1.8e-11	1.8e-11
rs7576247,2	16	2	277003	G	A	0.352265	-3.99135	-3.99135	0.711377	0.711377	2e-08	2e-08
rs7576247,2	31	2	277003	G	A	0.352265	2.19956	2.19956	0.400534	0.400534	4e-08	4e-08
rs7576247,2	33	2	277003	G	A	0.352265	-3.9596	-3.9596	0.54541	0.54541	3.9e-13	3.9e-13
rs7576247,2	45	2	277003	G	A	0.352265	-4.47102	-4.47102	0.688044	0.688044	8.1e-11	8.1e-11
rs7576247,2	67	2	277003	G	A	0.352265	2.74265	2.74265	0.463286	0.463286	3.2e-09	3.2e-09
rs7576247,2	72	2	277003	G	A	0.352265	5.48781	5.48781	0.943017	0.943017	5.9e-09	5.9e-09
rs7576247,2	83	2	277003	G	A	0.352265	4.16067	4.16067	0.555992	0.555992	7.2e-14	7.2e-14
rs7576247,2	94	2	277003	G	A	0.352265	-2.60981	-2.60981	0.476612	0.476612	4.4e-08	4.4e-08
rs12467728,2	117	2	302324	A	G	0.376659	-2.63716	-2.63716	0.441743	0.441743	2.4e-09	2.4e-09
rs36081742,2	98	2	146000000	C	A	0.369509	-2.81935	-2.81935	0.511681	0.511681	3.6e-08	3.6e-08
rs2140090,3	0	3	41254646	T	G	0.474066	-3.07116	-3.07116	0.550086	0.550086	2.4e-08	2.4e-08
rs9838604,3	112	3	181000000	A	G	0.373034	3.18183	3.18183	0.550519	0.550519	7.5e-09	7.5e-09
rs35397,5	0	5	33951116	G	T	0.051048	-7.76551	-7.76551	1.25031	1.25031	5.3e-10	5.3e-10
rs35397,5	117	5	33951116	G	T	0.051048	6.30124	6.30124	0.973061	0.973061	9.4e-11	9.4e-11
rs35397,5	123	5	33951116	G	T	0.051048	12.5382	12.5382	2.10846	2.10846	2.7e-09	2.7e-09
rs35397,5	124	5	33951116	G	T	0.051048	10.0385	10.0385	1.18569	1.18569	2.5e-17	2.5e-17
rs35397,5	16	5	33951116	G	T	0.051048	-9.60998	-9.60998	1.54487	1.54487	5e-10	5e-10
rs35397,5	28	5	33951116	G	T	0.051048	14.1906	14.1906	2.38043	2.38043	2.5e-09	2.5e-09
rs35397,5	32	5	33951116	G	T	0.051048	10.5539	10.5539	1.53176	1.53176	5.6e-12	5.6e-12
rs35397,5	33	5	33951116	G	T	0.051048	-6.50993	-6.50993	1.18441	1.18441	3.9e-08	3.9e-08
rs35397,5	38	5	33951116	G	T	0.051048	-5.03596	-5.03596	0.904091	0.904091	2.5e-08	2.5e-08
rs35397,5	39	5	33951116	G	T	0.051048	-6.86688	-6.86688	1.09557	1.09557	3.7e-10	3.7e-10
rs35397,5	56	5	33951116	G	T	0.051048	10.0431	10.0431	1.16149	1.16149	5.3e-18	5.3e-18
rs35397,5	71	5	33951116	G	T	0.051048	7.4477	7.4477	1.16267	1.16267	1.5e-10	1.5e-10
rs35397,5	72	5	33951116	G	T	0.051048	16.6404	16.6404	2.04746	2.04746	4.4e-16	4.4e-16
rs35397,5	74	5	33951116	G	T	0.051048	-9.00126	-9.00126	1.32759	1.32759	1.2e-11	1.2e-11
rs35397,5	83	5	33951116	G	T	0.051048	7.51337	7.51337	1.20694	1.20694	4.8e-10	4.8e-10
rs35397,5	94	5	33951116	G	T	0.051048	-8.05191	-8.05191	1.03499	1.03499	7.3e-15	7.3e-15
rs16891982,5	0	5	33951693	C	G	0.022846	-13.4658	-13.4658	1.83959	1.83959	2.5e-13	2.5e-13
rs16891982,5	100	5	33951693	C	G	0.022846	-16.8708	-16.8708	2.73286	2.73286	6.7e-10	6.7e-10
rs16891982,5	102	5	33951693	C	G	0.022846	15.5014	15.5014	2.07209	2.07209	7.4e-14	7.4e-14
rs16891982,5	105	5	33951693	C	G	0.022846	-19.5055	-19.5055	3.35153	3.35153	5.9e-09	5.9e-09
rs16891982,5	107	5	33951693	C	G	0.022846	14.8816	14.8816	1.60035	1.60035	1.4e-20	1.4e-20
rs16891982,5	109	5	33951693	C	G	0.022846	14.1042	14.1042	2.20594	2.20594	1.6e-10	1.6e-10
rs16891982,5	113	5	33951693	C	G	0.022846	-11.7989	-11.7989	2.0507	2.0507	8.7e-09	8.7e-09
rs16891982,5	117	5	33951693	C	G	0.022846	15.1322	15.1322	1.43167	1.43167	4.1e-26	4.1e-26
rs16891982,5	123	5	33951693	C	G	0.022846	24.0725	24.0725	3.10219	3.10219	8.5e-15	8.5e-15
rs16891982,5	124	5	33951693	C	G	0.022846	22.5248	22.5248	1.74451	1.74451	3.9e-38	3.9e-38
rs16891982,5	125	5	33951693	C	G	0.022846	-8.89444	-8.89444	1.49034	1.49034	2.4e-09	2.4e-09
rs16891982,5	16	5	33951693	C	G	0.022846	-19.6134	-19.6134	2.27298	2.27298	6.2e-18	6.2e-18
rs16891982,5	17	5	33951693	C	G	0.022846	8.10364	8.10364	1.35561	1.35561	2.3e-09	2.3e-09
rs16891982,5	2	5	33951693	C	G	0.022846	-11.3495	-11.3495	1.73044	1.73044	5.4e-11	5.4e-11
rs16891982,5	22	5	33951693	C	G	0.022846	13.4102	13.4102	1.81284	1.81284	1.4e-13	1.4e-13
rs16891982,5	26	5	33951693	C	G	0.022846	8.62963	8.62963	1.513	1.513	1.2e-08	1.2e-08
rs16891982,5	28	5	33951693	C	G	0.022846	29.1614	29.1614	3.50234	3.50234	8.3e-17	8.3e-17
rs16891982,5	3	5	33951693	C	G	0.022846	-22.3438	-22.3438	3.13168	3.13168	9.7e-13	9.7e-13
rs16891982,5	30	5	33951693	C	G	0.022846	-10.8652	-10.8652	1.77893	1.77893	1e-09	1e-09
rs16891982,5	32	5	33951693	C	G	0.022846	22.0383	22.0383	2.25369	2.25369	1.4e-22	1.4e-22
rs16891982,5	33	5	33951693	C	G	0.022846	-12.1208	-12.1208	1.74264	1.74264	3.5e-12	3.5e-12
rs16891982,5	35	5	33951693	C	G	0.022846	12.6108	12.6108	2.21509	2.21509	1.2e-08	1.2e-08
rs16891982,5	38	5	33951693	C	G	0.022846	-11.8358	-11.8358	1.33019	1.33019	5.7e-19	5.7e-19
rs16891982,5	39	5	33951693	C	G	0.022846	-17.8001	-17.8001	1.61192	1.61192	2.4e-28	2.4e-28
rs16891982,5	49	5	33951693	C	G	0.022846	-8.84752	-8.84752	1.57641	1.57641	2e-08	2e-08
rs16891982,5	5	5	33951693	C	G	0.022846	-10.6211	-10.6211	1.5678	1.5678	1.2e-11	1.2e-11
rs16891982,5	53	5	33951693	C	G	0.022846	11.8259	11.8259	1.51834	1.51834	6.8e-15	6.8e-15
rs16891982,5	54	5	33951693	C	G	0.022846	13.9766	13.9766	1.94851	1.94851	7.3e-13	7.3e-13
rs16891982,5	56	5	33951693	C	G	0.022846	21.6673	21.6673	1.7089	1.7089	7.7e-37	7.7e-37
rs16891982,5	57	5	33951693	C	G	0.022846	9.50351	9.50351	1.48538	1.48538	1.6e-10	1.6e-10
rs16891982,5	67	5	33951693	C	G	0.022846	9.57848	9.57848	1.48034	1.48034	9.8e-11	9.8e-11
rs16891982,5	71	5	33951693	C	G	0.022846	14.698	14.698	1.71064	1.71064	8.5e-18	8.5e-18
rs16891982,5	72	5	33951693	C	G	0.022846	34.078	34.078	3.01244	3.01244	1.1e-29	1.1e-29
rs16891982,5	73	5	33951693	C	G	0.022846	-14.656	-14.656	1.96144	1.96144	7.9e-14	7.9e-14
rs16891982,5	74	5	33951693	C	G	0.022846	-17.6201	-17.6201	1.95329	1.95329	1.9e-19	1.9e-19
rs16891982,5	75	5	33951693	C	G	0.022846	-11.721	-11.721	2.06153	2.06153	1.3e-08	1.3e-08
rs16891982,5	79	5	33951693	C	G	0.022846	11.0758	11.0758	1.45805	1.45805	3e-14	3e-14
rs16891982,5	8	5	33951693	C	G	0.022846	-19.0042	-19.0042	2.76727	2.76727	6.5e-12	6.5e-12
rs16891982,5	83	5	33951693	C	G	0.022846	15.1873	15.1873	1.77578	1.77578	1.2e-17	1.2e-17
rs16891982,5	9	5	33951693	C	G	0.022846	-10.2513	-10.2513	1.69544	1.69544	1.5e-09	1.5e-09
rs16891982,5	91	5	33951693	C	G	0.022846	-12.248	-12.248	1.79849	1.79849	9.7e-12	9.7e-12
rs16891982,5	94	5	33951693	C	G	0.022846	-17.6863	-17.6863	1.52278	1.52278	3.5e-31	3.5e-31
rs16891982,5	95	5	33951693	C	G	0.022846	-13.8118	-13.8118	2.09311	2.09311	4.1e-11	4.1e-11
rs35398,5	107	5	33951826	T	G	0.010285	14.2714	14.2714	2.36906	2.36906	1.7e-09	1.7e-09
rs35398,5	117	5	33951826	T	G	0.010285	15.3252	15.3252	2.11936	2.11936	4.8e-13	4.8e-13
rs35398,5	124	5	33951826	T	G	0.010285	18.5268	18.5268	2.58246	2.58246	7.3e-13	7.3e-13
rs35398,5	38	5	33951826	T	G	0.010285	-12.2706	-12.2706	1.96914	1.96914	4.6e-10	4.6e-10
rs35398,5	39	5	33951826	T	G	0.010285	-15.1844	-15.1844	2.38619	2.38619	2e-10	2e-10
rs35398,5	56	5	33951826	T	G	0.010285	17.5356	17.5356	2.52975	2.52975	4.2e-12	4.2e-12
rs35398,5	72	5	33951826	T	G	0.010285	28.8319	28.8319	4.45943	4.45943	1e-10	1e-10
rs35398,5	94	5	33951826	T	G	0.010285	-17.5967	-17.5967	2.25424	2.25424	5.9e-15	5.9e-15
rs35390,5	0	5	33955326	C	A	0.015489	-13.0964	-13.0964	2.2229	2.2229	3.8e-09	3.8e-09
rs35390,5	107	5	33955326	C	A	0.015489	14.6766	14.6766	1.9338	1.9338	3.2e-14	3.2e-14
rs35390,5	117	5	33955326	C	A	0.015489	14.8015	14.8015	1.72998	1.72998	1.2e-17	1.2e-17
rs35390,5	123	5	33955326	C	A	0.015489	22.59	22.59	3.74858	3.74858	1.7e-09	1.7e-09
rs35390,5	124	5	33955326	C	A	0.015489	20.8732	20.8732	2.108	2.108	4.1e-23	4.1e-23
rs35390,5	16	5	33955326	C	A	0.015489	-18.2201	-18.2201	2.74659	2.74659	3.3e-11	3.3e-11
rs35390,5	2	5	33955326	C	A	0.015489	-12.0865	-12.0865	2.091	2.091	7.5e-09	7.5e-09
rs35390,5	22	5	33955326	C	A	0.015489	13.3756	13.3756	2.19057	2.19057	1e-09	1e-09
rs35390,5	28	5	33955326	C	A	0.015489	27.722	27.722	4.2321	4.2321	5.7e-11	5.7e-11
rs35390,5	32	5	33955326	C	A	0.015489	20.6108	20.6108	2.72327	2.72327	3.8e-14	3.8e-14
rs35390,5	38	5	33955326	C	A	0.015489	-12.2234	-12.2234	1.60736	1.60736	2.9e-14	2.9e-14
rs35390,5	39	5	33955326	C	A	0.015489	-16.0597	-16.0597	1.94779	1.94779	1.7e-16	1.7e-16
rs35390,5	53	5	33955326	C	A	0.015489	12.3692	12.3692	1.83471	1.83471	1.6e-11	1.6e-11
rs35390,5	56	5	33955326	C	A	0.015489	19.4877	19.4877	2.06498	2.06498	3.8e-21	3.8e-21
rs35390,5	71	5	33955326	C	A	0.015489	15.1755	15.1755	2.06708	2.06708	2.1e-13	2.1e-13
rs35390,5	72	5	33955326	C	A	0.015489	29.9734	29.9734	3.64013	3.64013	1.8e-16	1.8e-16
rs35390,5	74	5	33955326	C	A	0.015489	-17.0588	-17.0588	2.36029	2.36029	4.9e-13	4.9e-13
rs35390,5	79	5	33955326	C	A	0.015489	10.9457	10.9457	1.76186	1.76186	5.2e-10	5.2e-10
rs35390,5	83	5	33955326	C	A	0.015489	13.3884	13.3884	2.14579	2.14579	4.4e-10	4.4e-10
rs35390,5	94	5	33955326	C	A	0.015489	-17.989	-17.989	1.84008	1.84008	1.4e-22	1.4e-22
rs35391,5	0	5	33955673	T	C	0.015512	-13.1478	-13.1478	2.22134	2.22134	3.2e-09	3.2e-09
rs35391,5	102	5	33955673	T	C	0.015512	13.6906	13.6906	2.50209	2.50209	4.5e-08	4.5e-08
rs35391,5	107	5	33955673	T	C	0.015512	14.7216	14.7216	1.93245	1.93245	2.6e-14	2.6e-14
rs35391,5	117	5	33955673	T	C	0.015512	14.9136	14.9136	1.72877	1.72877	6.3e-18	6.3e-18
rs35391,5	123	5	33955673	T	C	0.015512	22.5584	22.5584	3.74595	3.74595	1.7e-09	1.7e-09
rs35391,5	124	5	33955673	T	C	0.015512	20.9289	20.9289	2.10653	2.10653	2.9e-23	2.9e-23
rs35391,5	16	5	33955673	T	C	0.015512	-18.3359	-18.3359	2.74466	2.74466	2.4e-11	2.4e-11
rs35391,5	2	5	33955673	T	C	0.015512	-12.1861	-12.1861	2.08954	2.08954	5.5e-09	5.5e-09
rs35391,5	22	5	33955673	T	C	0.015512	13.4319	13.4319	2.18904	2.18904	8.5e-10	8.5e-10
rs35391,5	28	5	33955673	T	C	0.015512	27.8035	27.8035	4.22914	4.22914	4.9e-11	4.9e-11
rs35391,5	32	5	33955673	T	C	0.015512	20.697	20.697	2.72137	2.72137	2.8e-14	2.8e-14
rs35391,5	38	5	33955673	T	C	0.015512	-12.2396	-12.2396	1.60623	1.60623	2.5e-14	2.5e-14
rs35391,5	39	5	33955673	T	C	0.015512	-16.0601	-16.0601	1.94643	1.94643	1.6e-16	1.6e-16
rs35391,5	53	5	33955673	T	C	0.015512	12.4836	12.4836	1.83343	1.83343	9.8e-12	9.8e-12
rs35391,5	56	5	33955673	T	C	0.015512	19.6181	19.6181	2.06353	2.06353	2e-21	2e-21
rs35391,5	71	5	33955673	T	C	0.015512	15.2826	15.2826	2.06563	2.06563	1.4e-13	1.4e-13
rs35391,5	72	5	33955673	T	C	0.015512	30.0569	30.0569	3.63758	3.63758	1.4e-16	1.4e-16
rs35391,5	74	5	33955673	T	C	0.015512	-17.0847	-17.0847	2.35864	2.35864	4.4e-13	4.4e-13
rs35391,5	79	5	33955673	T	C	0.015512	10.9918	10.9918	1.76062	1.76062	4.3e-10	4.3e-10
rs35391,5	83	5	33955673	T	C	0.015512	13.4252	13.4252	2.14429	2.14429	3.8e-10	3.8e-10
rs35391,5	94	5	33955673	T	C	0.015512	-18.0301	-18.0301	1.83879	1.83879	1.1e-22	1.1e-22
rs28777,5	0	5	33958959	C	A	0.019022	-13.543	-13.543	2.00957	2.00957	1.6e-11	1.6e-11
rs28777,5	102	5	33958959	C	A	0.019022	14.839	14.839	2.26355	2.26355	5.5e-11	5.5e-11
rs28777,5	107	5	33958959	C	A	0.019022	15.463	15.463	1.74822	1.74822	9.2e-19	9.2e-19
rs28777,5	109	5	33958959	C	A	0.019022	13.5779	13.5779	2.40977	2.40977	1.8e-08	1.8e-08
rs28777,5	117	5	33958959	C	A	0.019022	15.0576	15.0576	1.56395	1.56395	6.1e-22	6.1e-22
rs28777,5	123	5	33958959	C	A	0.019022	22.8501	22.8501	3.38883	3.38883	1.6e-11	1.6e-11
rs28777,5	124	5	33958959	C	A	0.019022	22.638	22.638	1.9057	1.9057	1.5e-32	1.5e-32
rs28777,5	16	5	33958959	C	A	0.019022	-18.7077	-18.7077	2.483	2.483	4.9e-14	4.9e-14
rs28777,5	2	5	33958959	C	A	0.019022	-10.7384	-10.7384	1.89033	1.89033	1.3e-08	1.3e-08
rs28777,5	22	5	33958959	C	A	0.019022	13.1486	13.1486	1.98035	1.98035	3.1e-11	3.1e-11
rs28777,5	28	5	33958959	C	A	0.019022	28.5994	28.5994	3.82595	3.82595	7.7e-14	7.7e-14
rs28777,5	3	5	33958959	C	A	0.019022	-21.0221	-21.0221	3.42104	3.42104	8e-10	8e-10
rs28777,5	30	5	33958959	C	A	0.019022	-11.0852	-11.0852	1.9433	1.9433	1.2e-08	1.2e-08
rs28777,5	32	5	33958959	C	A	0.019022	20.8425	20.8425	2.46192	2.46192	2.5e-17	2.5e-17
rs28777,5	33	5	33958959	C	A	0.019022	-12.0063	-12.0063	1.90365	1.90365	2.8e-10	2.8e-10
rs28777,5	38	5	33958959	C	A	0.019022	-11.9519	-11.9519	1.4531	1.4531	2e-16	2e-16
rs28777,5	39	5	33958959	C	A	0.019022	-17.5324	-17.5324	1.76086	1.76086	2.4e-23	2.4e-23
rs28777,5	5	5	33958959	C	A	0.019022	-9.80519	-9.80519	1.71267	1.71267	1e-08	1e-08
rs28777,5	53	5	33958959	C	A	0.019022	12.5039	12.5039	1.65864	1.65864	4.7e-14	4.7e-14
rs28777,5	54	5	33958959	C	A	0.019022	13.8729	13.8729	2.12855	2.12855	7.1e-11	7.1e-11
rs28777,5	56	5	33958959	C	A	0.019022	20.5568	20.5568	1.8668	1.8668	3.4e-28	3.4e-28
rs28777,5	57	5	33958959	C	A	0.019022	9.11045	9.11045	1.62263	1.62263	2e-08	2e-08
rs28777,5	67	5	33958959	C	A	0.019022	9.09208	9.09208	1.61713	1.61713	1.9e-08	1.9e-08
rs28777,5	71	5	33958959	C	A	0.019022	14.6447	14.6447	1.8687	1.8687	4.6e-15	4.6e-15
rs28777,5	72	5	33958959	C	A	0.019022	32.1032	32.1032	3.29079	3.29079	1.7e-22	1.7e-22
rs28777,5	73	5	33958959	C	A	0.019022	-13.8494	-13.8494	2.14267	2.14267	1e-10	1e-10
rs28777,5	74	5	33958959	C	A	0.019022	-16.5569	-16.5569	2.13378	2.13378	8.5e-15	8.5e-15
rs28777,5	79	5	33958959	C	A	0.019022	10.4973	10.4973	1.59277	1.59277	4.4e-11	4.4e-11
rs28777,5	8	5	33958959	C	A	0.019022	-18.4251	-18.4251	3.02296	3.02296	1.1e-09	1.1e-09
rs28777,5	83	5	33958959	C	A	0.019022	14.8024	14.8024	1.93986	1.93986	2.3e-14	2.3e-14
rs28777,5	9	5	33958959	C	A	0.019022	-10.2058	-10.2058	1.85209	1.85209	3.6e-08	3.6e-08
rs28777,5	94	5	33958959	C	A	0.019022	-18.2967	-18.2967	1.66349	1.66349	3.9e-28	3.9e-28
rs28777,5	95	5	33958959	C	A	0.019022	-13.8962	-13.8962	2.28651	2.28651	1.2e-09	1.2e-09
rs26722,5	107	5	33963870	T	C	0.011227	13.9636	13.9636	2.26812	2.26812	7.4e-10	7.4e-10
rs26722,5	117	5	33963870	T	C	0.011227	14.0796	14.0796	2.02906	2.02906	3.9e-12	3.9e-12
rs26722,5	124	5	33963870	T	C	0.011227	16.4224	16.4224	2.47244	2.47244	3.1e-11	3.1e-11
rs26722,5	38	5	33963870	T	C	0.011227	-12.0687	-12.0687	1.88524	1.88524	1.5e-10	1.5e-10
rs26722,5	39	5	33963870	T	C	0.011227	-14.401	-14.401	2.28453	2.28453	2.9e-10	2.9e-10
rs26722,5	56	5	33963870	T	C	0.011227	14.8374	14.8374	2.42197	2.42197	9e-10	9e-10
rs26722,5	72	5	33963870	T	C	0.011227	23.7956	23.7956	4.26944	4.26944	2.5e-08	2.5e-08
rs26722,5	94	5	33963870	T	C	0.011227	-16.248	-16.248	2.15819	2.15819	5.1e-14	5.1e-14
rs11960028,5	15	5	166000000	T	C	0.076301	5.48827	5.48827	0.885566	0.885566	5.7e-10	5.7e-10
rs12203592,6	102	6	396321	T	C	0.20447	-6.29926	-6.29926	0.783773	0.783773	9.2e-16	9.2e-16
rs12203592,6	117	6	396321	T	C	0.20447	-3.23457	-3.23457	0.541646	0.541646	2.3e-09	2.3e-09
rs12203592,6	120	6	396321	T	C	0.20447	3.26374	3.26374	0.56245	0.56245	6.5e-09	6.5e-09
rs12203592,6	124	6	396321	T	C	0.20447	-8.59974	-8.59974	0.660067	0.660067	8.4e-39	8.4e-39
rs12203592,6	18	6	396321	T	C	0.20447	-3.75947	-3.75947	0.574961	0.574961	6.2e-11	6.2e-11
rs12203592,6	28	6	396321	T	C	0.20447	-8.05162	-8.05162	1.32487	1.32487	1.2e-09	1.2e-09
rs12203592,6	38	6	396321	T	C	0.20447	3.64494	3.64494	0.503087	0.503087	4.3e-13	4.3e-13
rs12203592,6	39	6	396321	T	C	0.20447	5.5798	5.5798	0.609559	0.609559	5.5e-20	5.5e-20
rs12203592,6	47	6	396321	T	C	0.20447	-5.25779	-5.25779	0.631687	0.631687	8.5e-17	8.5e-17
rs12203592,6	53	6	396321	T	C	0.20447	-3.98326	-3.98326	0.574301	0.574301	4e-12	4e-12
rs12203592,6	54	6	396321	T	C	0.20447	-6.41935	-6.41935	0.736873	0.736873	3e-18	3e-18
rs12203592,6	68	6	396321	T	C	0.20447	-3.69229	-3.69229	0.60292	0.60292	9.1e-10	9.1e-10
rs12203592,6	72	6	396321	T	C	0.20447	-7.95537	-7.95537	1.13977	1.13977	3e-12	3e-12
rs12203592,6	75	6	396321	T	C	0.20447	5.73029	5.73029	0.779738	0.779738	2e-13	2e-13
rs12203592,6	86	6	396321	T	C	0.20447	9.42728	9.42728	1.52091	1.52091	5.7e-10	5.7e-10
rs12203592,6	9	6	396321	T	C	0.20447	4.14599	4.14599	0.641142	0.641142	1e-10	1e-10
rs12203592,6	94	6	396321	T	C	0.20447	5.41572	5.41572	0.576205	0.576205	5.5e-21	5.5e-21
rs12203592,6	95	6	396321	T	C	0.20447	4.64731	4.64731	0.791817	0.791817	4.4e-09	4.4e-09
rs62389423,6	102	6	421281	A	G	0.164472	-5.65039	-5.65039	0.84991	0.84991	3e-11	3e-11
rs62389423,6	124	6	421281	A	G	0.164472	-7.7692	-7.7692	0.715765	0.715765	1.9e-27	1.9e-27
rs62389423,6	18	6	421281	A	G	0.164472	-3.70225	-3.70225	0.623477	0.623477	2.9e-09	2.9e-09
rs62389423,6	39	6	421281	A	G	0.164472	4.89386	4.89386	0.660996	0.660996	1.3e-13	1.3e-13
rs62389423,6	47	6	421281	A	G	0.164472	-4.50902	-4.50902	0.684991	0.684991	4.6e-11	4.6e-11
rs62389423,6	53	6	421281	A	G	0.164472	-3.83691	-3.83691	0.622762	0.622762	7.2e-10	7.2e-10
rs62389423,6	54	6	421281	A	G	0.164472	-5.71178	-5.71178	0.799052	0.799052	8.8e-13	8.8e-13
rs62389423,6	72	6	421281	A	G	0.164472	-7.04636	-7.04636	1.23594	1.23594	1.2e-08	1.2e-08
rs62389423,6	75	6	421281	A	G	0.164472	5.2766	5.2766	0.845534	0.845534	4.4e-10	4.4e-10
rs62389423,6	94	6	421281	A	G	0.164472	4.68676	4.68676	0.624826	0.624826	6.3e-14	6.3e-14
rs12528146,6	124	6	428416	T	C	0.495478	-3.53598	-3.53598	0.523792	0.523792	1.5e-11	1.5e-11
rs908026,6	124	6	455419	T	C	0.469077	3.77885	3.77885	0.524236	0.524236	5.7e-13	5.7e-13
rs12210050,6	102	6	475489	T	C	0.190659	-4.84029	-4.84029	0.797472	0.797472	1.3e-09	1.3e-09
rs12210050,6	124	6	475489	T	C	0.190659	-5.81857	-5.81857	0.671603	0.671603	4.6e-18	4.6e-18
rs12210050,6	39	6	475489	T	C	0.190659	3.8667	3.8667	0.620213	0.620213	4.5e-10	4.5e-10
rs12210050,6	47	6	475489	T	C	0.190659	-4.64989	-4.64989	0.642728	0.642728	4.7e-13	4.7e-13
rs942632,6	28	6	10526798	G	C	0.432704	6.39911	6.39911	1.05983	1.05983	1.6e-09	1.6e-09
rs117643919,7	75	7	100000000	A	G	0.038465	8.87627	8.87627	1.60905	1.60905	3.5e-08	3.5e-08
rs117756744,7	100	7	100000000	A	G	0.021344	17.5583	17.5583	2.84071	2.84071	6.4e-10	6.4e-10
rs117756744,7	102	7	100000000	A	G	0.021344	-14.7113	-14.7113	2.15363	2.15363	8.4e-12	8.4e-12
rs117756744,7	105	7	100000000	A	G	0.021344	19.4575	19.4575	3.48361	3.48361	2.3e-08	2.3e-08
rs117756744,7	113	7	100000000	A	G	0.021344	12.2127	12.2127	2.13141	2.13141	1e-08	1e-08
rs117756744,7	123	7	100000000	A	G	0.021344	-18.3781	-18.3781	3.22459	3.22459	1.2e-08	1.2e-08
rs117756744,7	124	7	100000000	A	G	0.021344	-11.1808	-11.1808	1.81342	1.81342	7e-10	7e-10
rs117756744,7	22	7	100000000	A	G	0.021344	-10.5861	-10.5861	1.88424	1.88424	1.9e-08	1.9e-08
rs117756744,7	27	7	100000000	A	G	0.021344	18.1598	18.1598	2.94028	2.94028	6.6e-10	6.6e-10
rs117756744,7	28	7	100000000	A	G	0.021344	-22.8022	-22.8022	3.64023	3.64023	3.8e-10	3.8e-10
rs117756744,7	3	7	100000000	A	G	0.021344	21.1767	21.1767	3.25481	3.25481	7.7e-11	7.7e-11
rs117756744,7	32	7	100000000	A	G	0.021344	-14.1722	-14.1722	2.34256	2.34256	1.4e-09	1.4e-09
rs117756744,7	5	7	100000000	A	G	0.021344	10.4673	10.4673	1.62949	1.62949	1.3e-10	1.3e-10
rs117756744,7	56	7	100000000	A	G	0.021344	-10.2989	-10.2989	1.77622	1.77622	6.7e-09	6.7e-09
rs117756744,7	63	7	100000000	A	G	0.021344	-18.526	-18.526	2.85302	2.85302	8.4e-11	8.4e-11
rs117756744,7	72	7	100000000	A	G	0.021344	-18.8446	-18.8446	3.13127	3.13127	1.8e-09	1.8e-09
rs117756744,7	75	7	100000000	A	G	0.021344	14.9318	14.9318	2.14271	2.14271	3.2e-12	3.2e-12
rs117756744,7	8	7	100000000	A	G	0.021344	19.8447	19.8447	2.87612	2.87612	5.2e-12	5.2e-12
rs117756744,7	82	7	100000000	A	G	0.021344	10.8723	10.8723	1.92743	1.92743	1.7e-08	1.7e-08
rs117756744,7	83	7	100000000	A	G	0.021344	-11.1901	-11.1901	1.84601	1.84601	1.3e-09	1.3e-09
rs117756744,7	86	7	100000000	A	G	0.021344	29.3182	29.3182	4.18039	4.18039	2.3e-12	2.3e-12
rs117756744,7	9	7	100000000	A	G	0.021344	11.9787	11.9787	1.76226	1.76226	1.1e-11	1.1e-11
rs117756744,7	95	7	100000000	A	G	0.021344	11.9424	11.9424	2.17568	2.17568	4e-08	4e-08
rs4741245,9	39	9	12749300	A	G	0.374398	-2.84011	-2.84011	0.497301	0.497301	1.1e-08	1.1e-08
rs10960781,9	39	9	12762374	G	A	0.370544	-2.84363	-2.84363	0.498515	0.498515	1.2e-08	1.2e-08
rs427996,11	70	11	30658439	A	C	0.419446	-2.47928	-2.47928	0.446637	0.446637	2.8e-08	2.8e-08
rs72928978,11	102	11	68831364	A	G	0.109822	-6.1908	-6.1908	0.994598	0.994598	4.8e-10	4.8e-10
rs72928978,11	109	11	68831364	A	G	0.109822	-5.80484	-5.80484	1.05918	1.05918	4.2e-08	4.2e-08
rs72928978,11	117	11	68831364	A	G	0.109822	-4.39385	-4.39385	0.687433	0.687433	1.6e-10	1.6e-10
rs72928978,11	124	11	68831364	A	G	0.109822	-6.51528	-6.51528	0.837491	0.837491	7.3e-15	7.3e-15
rs72928978,11	18	11	68831364	A	G	0.109822	-4.36014	-4.36014	0.729713	0.729713	2.3e-09	2.3e-09
rs72928978,11	22	11	68831364	A	G	0.109822	-4.82689	-4.82689	0.870343	0.870343	2.9e-08	2.9e-08
rs72928978,11	28	11	68831364	A	G	0.109822	-9.50036	-9.50036	1.68139	1.68139	1.6e-08	1.6e-08
rs72928978,11	32	11	68831364	A	G	0.109822	-6.03882	-6.03882	1.08202	1.08202	2.4e-08	2.4e-08
rs72928978,11	39	11	68831364	A	G	0.109822	4.28809	4.28809	0.773909	0.773909	3e-08	3e-08
rs72928978,11	5	11	68831364	A	G	0.109822	4.35956	4.35956	0.752678	0.752678	7e-09	7e-09
rs72928978,11	54	11	68831364	A	G	0.109822	-5.18	-5.18	0.935444	0.935444	3.1e-08	3.1e-08
rs72928978,11	56	11	68831364	A	G	0.109822	-5.33552	-5.33552	0.820363	0.820363	7.8e-11	7.8e-11
rs72928978,11	63	11	68831364	A	G	0.109822	-8.03566	-8.03566	1.31785	1.31785	1.1e-09	1.1e-09
rs72928978,11	68	11	68831364	A	G	0.109822	-4.73891	-4.73891	0.765519	0.765519	6e-10	6e-10
rs72928978,11	72	11	68831364	A	G	0.109822	-8.06378	-8.06378	1.44621	1.44621	2.5e-08	2.5e-08
rs72928978,11	73	11	68831364	A	G	0.109822	5.85948	5.85948	0.941654	0.941654	4.9e-10	4.9e-10
rs72928978,11	74	11	68831364	A	G	0.109822	6.3143	6.3143	0.937733	0.937733	1.7e-11	1.7e-11
rs72928978,11	8	11	68831364	A	G	0.109822	8.40812	8.40812	1.32842	1.32842	2.5e-10	2.5e-10
rs72928978,11	94	11	68831364	A	G	0.109822	4.39711	4.39711	0.731202	0.731202	1.8e-09	1.8e-09
rs3750965,11	56	11	68840160	G	A	0.321856	3.17957	3.17957	0.548739	0.548739	6.9e-09	6.9e-09
rs3892895,11	107	11	68884755	A	G	0.327872	2.85672	2.85672	0.510513	0.510513	2.2e-08	2.2e-08
rs3892895,11	56	11	68884755	A	G	0.327872	3.26298	3.26298	0.545189	0.545189	2.2e-09	2.2e-09
rs72932540,11	117	11	68922043	G	A	0.092732	-4.05646	-4.05646	0.739621	0.739621	4.1e-08	4.1e-08
rs72932540,11	124	11	68922043	G	A	0.092732	-5.64119	-5.64119	0.901071	0.901071	3.8e-10	3.8e-10
rs7481199,11	124	11	88358544	G	A	0.246275	-4.53286	-4.53286	0.60681	0.60681	8e-14	8e-14
rs7481199,11	56	11	88358544	G	A	0.246275	-3.26524	-3.26524	0.594399	0.594399	3.9e-08	3.9e-08
rs1391880,11	124	11	88395396	G	A	0.317709	-3.98447	-3.98447	0.563159	0.563159	1.5e-12	1.5e-12
rs1532548,11	124	11	88456827	C	T	0.151176	-5.0055	-5.0055	0.728738	0.728738	6.5e-12	6.5e-12
rs11021570,11	124	11	88577006	G	A	0.384614	-3.35853	-3.35853	0.538921	0.538921	4.6e-10	4.6e-10
rs504183,11	124	11	88634197	G	T	0.4028	-3.43212	-3.43212	0.533153	0.533153	1.2e-10	1.2e-10
rs507187,11	124	11	88648588	C	T	0.397742	-3.08341	-3.08341	0.534262	0.534262	7.9e-09	7.9e-09
rs10765184,11	124	11	88826813	C	T	0.369769	-3.84262	-3.84262	0.541245	0.541245	1.3e-12	1.3e-12
rs10765184,11	94	11	88826813	C	T	0.369769	2.72996	2.72996	0.472553	0.472553	7.6e-09	7.6e-09
rs1942486,11	102	11	88856782	G	T	0.344065	-3.56466	-3.56466	0.652003	0.652003	4.6e-08	4.6e-08
rs1942486,11	124	11	88856782	G	T	0.344065	-4.11793	-4.11793	0.549012	0.549012	6.4e-14	6.4e-14
rs1942486,11	94	11	88856782	G	T	0.344065	2.76607	2.76607	0.479335	0.479335	7.9e-09	7.9e-09
rs1847134,11	102	11	89005253	C	A	0.334554	-5.1202	-5.1202	0.658807	0.658807	7.7e-15	7.7e-15
rs1847134,11	117	11	89005253	C	A	0.334554	-3.41919	-3.41919	0.455345	0.455345	6e-14	6e-14
rs1847134,11	124	11	89005253	C	A	0.334554	-6.27062	-6.27062	0.554741	0.554741	1.3e-29	1.3e-29
rs1847134,11	16	11	89005253	C	A	0.334554	4.56651	4.56651	0.72278	0.72278	2.7e-10	2.7e-10
rs1847134,11	17	11	89005253	C	A	0.334554	-2.38349	-2.38349	0.431101	0.431101	3.2e-08	3.2e-08
rs1847134,11	22	11	89005253	C	A	0.334554	-3.32945	-3.32945	0.576502	0.576502	7.7e-09	7.7e-09
rs1847134,11	28	11	89005253	C	A	0.334554	-7.85276	-7.85276	1.11373	1.11373	1.8e-12	1.8e-12
rs1847134,11	30	11	89005253	C	A	0.334554	3.57729	3.57729	0.565723	0.565723	2.6e-10	2.6e-10
rs1847134,11	32	11	89005253	C	A	0.334554	-3.99882	-3.99882	0.716712	0.716712	2.4e-08	2.4e-08
rs1847134,11	38	11	89005253	C	A	0.334554	2.58804	2.58804	0.423069	0.423069	9.5e-10	9.5e-10
rs1847134,11	39	11	89005253	C	A	0.334554	3.52878	3.52878	0.512626	0.512626	5.8e-12	5.8e-12
rs1847134,11	47	11	89005253	C	A	0.334554	-3.57045	-3.57045	0.531308	0.531308	1.8e-11	1.8e-11
rs1847134,11	54	11	89005253	C	A	0.334554	-4.77409	-4.77409	0.619624	0.619624	1.3e-14	1.3e-14
rs1847134,11	56	11	89005253	C	A	0.334554	-3.81764	-3.81764	0.543396	0.543396	2.1e-12	2.1e-12
rs1847134,11	68	11	89005253	C	A	0.334554	-2.95835	-2.95835	0.507068	0.507068	5.4e-09	5.4e-09
rs1847134,11	72	11	89005253	C	A	0.334554	-8.22707	-8.22707	0.957951	0.957951	8.8e-18	8.8e-18
rs1847134,11	75	11	89005253	C	A	0.334554	4.1884	4.1884	0.6556	0.6556	1.7e-10	1.7e-10
rs1847134,11	83	11	89005253	C	A	0.334554	-4.0764	-4.0764	0.564768	0.564768	5.3e-13	5.3e-13
rs1847134,11	86	11	89005253	C	A	0.334554	8.35474	8.35474	1.27903	1.27903	6.5e-11	6.5e-11
rs1847134,11	9	11	89005253	C	A	0.334554	3.08284	3.08284	0.539136	0.539136	1.1e-08	1.1e-08
rs1847134,11	94	11	89005253	C	A	0.334554	4.0848	4.0848	0.484337	0.484337	3.3e-17	3.3e-17
rs1393350,11	102	11	89011046	A	G	0.286878	-4.95351	-4.95351	0.687428	0.687428	5.8e-13	5.8e-13
rs1393350,11	117	11	89011046	A	G	0.286878	-3.62685	-3.62685	0.475127	0.475127	2.3e-14	2.3e-14
rs1393350,11	124	11	89011046	A	G	0.286878	-6.66091	-6.66091	0.578842	0.578842	1.2e-30	1.2e-30
rs1393350,11	16	11	89011046	A	G	0.286878	4.20231	4.20231	0.75418	0.75418	2.5e-08	2.5e-08
rs1393350,11	17	11	89011046	A	G	0.286878	-2.65254	-2.65254	0.449829	0.449829	3.7e-09	3.7e-09
rs1393350,11	28	11	89011046	A	G	0.286878	-7.49154	-7.49154	1.16211	1.16211	1.1e-10	1.1e-10
rs1393350,11	30	11	89011046	A	G	0.286878	3.70345	3.70345	0.590301	0.590301	3.5e-10	3.5e-10
rs1393350,11	38	11	89011046	A	G	0.286878	2.66318	2.66318	0.441449	0.441449	1.6e-09	1.6e-09
rs1393350,11	39	11	89011046	A	G	0.286878	3.81054	3.81054	0.534896	0.534896	1e-12	1e-12
rs1393350,11	47	11	89011046	A	G	0.286878	-3.53675	-3.53675	0.55439	0.55439	1.8e-10	1.8e-10
rs1393350,11	54	11	89011046	A	G	0.286878	-4.65663	-4.65663	0.646543	0.646543	5.9e-13	5.9e-13
rs1393350,11	56	11	89011046	A	G	0.286878	-3.80691	-3.80691	0.567003	0.567003	1.9e-11	1.9e-11
rs1393350,11	68	11	89011046	A	G	0.286878	-3.36478	-3.36478	0.529097	0.529097	2e-10	2e-10
rs1393350,11	72	11	89011046	A	G	0.286878	-7.93622	-7.93622	0.999568	0.999568	2e-15	2e-15
rs1393350,11	75	11	89011046	A	G	0.286878	4.20026	4.20026	0.684082	0.684082	8.3e-10	8.3e-10
rs1393350,11	83	11	89011046	A	G	0.286878	-4.19241	-4.19241	0.589304	0.589304	1.1e-12	1.1e-12
rs1393350,11	86	11	89011046	A	G	0.286878	7.44433	7.44433	1.33459	1.33459	2.4e-08	2.4e-08
rs1393350,11	94	11	89011046	A	G	0.286878	4.08877	4.08877	0.505378	0.505378	5.9e-16	5.9e-16
rs1806319,11	102	11	89037936	C	T	0.37961	-4.36459	-4.36459	0.639832	0.639832	9e-12	9e-12
rs1806319,11	117	11	89037936	C	T	0.37961	-2.68028	-2.68028	0.442231	0.442231	1.4e-09	1.4e-09
rs1806319,11	124	11	89037936	C	T	0.37961	-5.27924	-5.27924	0.538764	0.538764	1.1e-22	1.1e-22
rs1806319,11	28	11	89037936	C	T	0.37961	-6.33157	-6.33157	1.08165	1.08165	4.8e-09	4.8e-09
rs1806319,11	38	11	89037936	C	T	0.37961	2.37294	2.37294	0.410884	0.410884	7.7e-09	7.7e-09
rs1806319,11	39	11	89037936	C	T	0.37961	2.90076	2.90076	0.497861	0.497861	5.7e-09	5.7e-09
rs1806319,11	47	11	89037936	C	T	0.37961	-3.07784	-3.07784	0.516005	0.516005	2.5e-09	2.5e-09
rs1806319,11	54	11	89037936	C	T	0.37961	-4.21675	-4.21675	0.601778	0.601778	2.4e-12	2.4e-12
rs1806319,11	56	11	89037936	C	T	0.37961	-3.128	-3.128	0.527746	0.527746	3.1e-09	3.1e-09
rs1806319,11	68	11	89037936	C	T	0.37961	-2.79902	-2.79902	0.492464	0.492464	1.3e-08	1.3e-08
rs1806319,11	72	11	89037936	C	T	0.37961	-6.58926	-6.58926	0.93036	0.93036	1.4e-12	1.4e-12
rs1806319,11	75	11	89037936	C	T	0.37961	3.5581	3.5581	0.636718	0.636718	2.3e-08	2.3e-08
rs1806319,11	83	11	89037936	C	T	0.37961	-3.30969	-3.30969	0.548502	0.548502	1.6e-09	1.6e-09
rs1806319,11	94	11	89037936	C	T	0.37961	3.56529	3.56529	0.470387	0.470387	3.5e-14	3.5e-14
rs3897708,11	124	11	89062444	T	C	0.143956	4.08633	4.08633	0.746273	0.746273	4.4e-08	4.4e-08
rs957140,11	124	11	89201627	A	G	0.445411	-2.9167	-2.9167	0.526569	0.526569	3e-08	3e-08
rs1684387,12	107	12	13072952	A	G	0.404149	2.81394	2.81394	0.488331	0.488331	8.3e-09	8.3e-09
rs11616792,13	119	13	29165349	T	G	0.212202	3.24645	3.24645	0.593982	0.593982	4.6e-08	4.6e-08
rs9561576,13	100	13	95157722	T	C	0.313295	5.27247	5.27247	0.883204	0.883204	2.4e-09	2.4e-09
rs9561576,13	123	13	95157722	T	C	0.313295	-5.47101	-5.47101	1.00257	1.00257	4.8e-08	4.8e-08
rs9561576,13	124	13	95157722	T	C	0.313295	-3.68432	-3.68432	0.563898	0.563898	6.4e-11	6.4e-11
rs9561576,13	28	13	95157722	T	C	0.313295	-6.30134	-6.30134	1.1319	1.1319	2.6e-08	2.6e-08
rs9561576,13	32	13	95157722	T	C	0.313295	-4.46529	-4.46529	0.7284	0.7284	8.8e-10	8.8e-10
rs9561576,13	56	13	95157722	T	C	0.313295	-3.22967	-3.22967	0.552327	0.552327	5e-09	5e-09
rs9561576,13	63	13	95157722	T	C	0.313295	-5.38474	-5.38474	0.887113	0.887113	1.3e-09	1.3e-09
rs9561576,13	72	13	95157722	T	C	0.313295	-5.9763	-5.9763	0.973632	0.973632	8.3e-10	8.3e-10
rs9561576,13	74	13	95157722	T	C	0.313295	3.75094	3.75094	0.631277	0.631277	2.8e-09	2.8e-09
rs9561576,13	8	13	95157722	T	C	0.313295	4.91445	4.91445	0.894243	0.894243	3.9e-08	3.9e-08
rs9301972,13	100	13	95164550	A	G	0.33457	4.84506	4.84506	0.868494	0.868494	2.4e-08	2.4e-08
rs9301972,13	102	13	95164550	A	G	0.33457	-3.6554	-3.6554	0.65846	0.65846	2.8e-08	2.8e-08
rs9301972,13	124	13	95164550	A	G	0.33457	-3.90547	-3.90547	0.554506	0.554506	1.9e-12	1.9e-12
rs9301972,13	28	13	95164550	A	G	0.33457	-6.58548	-6.58548	1.11305	1.11305	3.3e-09	3.3e-09
rs9301972,13	32	13	95164550	A	G	0.33457	-4.38662	-4.38662	0.716269	0.716269	9.1e-10	9.1e-10
rs9301972,13	56	13	95164550	A	G	0.33457	-3.42363	-3.42363	0.543128	0.543128	2.9e-10	2.9e-10
rs9301972,13	63	13	95164550	A	G	0.33457	-5.25638	-5.25638	0.872338	0.872338	1.7e-09	1.7e-09
rs9301972,13	72	13	95164550	A	G	0.33457	-6.25967	-6.25967	0.957416	0.957416	6.2e-11	6.2e-11
rs9301972,13	86	13	95164550	A	G	0.33457	7.17948	7.17948	1.27817	1.27817	1.9e-08	1.9e-08
rs10483624,14	106	14	54089606	G	A	0.173822	-4.28274	-4.28274	0.756504	0.756504	1.5e-08	1.5e-08
rs4900109,14	125	14	92763391	T	G	0.454906	3.22937	3.22937	0.448471	0.448471	6e-13	6e-13
rs4900109,14	25	14	92763391	T	G	0.454906	-4.44564	-4.44564	0.779122	0.779122	1.2e-08	1.2e-08
rs4900109,14	49	14	92763391	T	G	0.454906	2.68596	2.68596	0.474387	0.474387	1.5e-08	1.5e-08
rs4900109,14	60	14	92763391	T	G	0.454906	-2.18757	-2.18757	0.388913	0.388913	1.9e-08	1.9e-08
rs4900109,14	78	14	92763391	T	G	0.454906	2.65827	2.65827	0.448357	0.448357	3e-09	3e-09
rs4900109,14	85	14	92763391	T	G	0.454906	-2.63069	-2.63069	0.432777	0.432777	1.2e-09	1.2e-09
rs12896399,14	125	14	92773663	T	G	0.453052	3.34029	3.34029	0.448578	0.448578	9.6e-14	9.6e-14
rs12896399,14	25	14	92773663	T	G	0.453052	-4.62363	-4.62363	0.779308	0.779308	3e-09	3e-09
rs12896399,14	49	14	92773663	T	G	0.453052	2.64614	2.64614	0.4745	0.4745	2.5e-08	2.5e-08
rs12896399,14	60	14	92773663	T	G	0.453052	-2.14808	-2.14808	0.389005	0.389005	3.4e-08	3.4e-08
rs12896399,14	78	14	92773663	T	G	0.453052	2.63175	2.63175	0.448464	0.448464	4.4e-09	4.4e-09
rs12896399,14	85	14	92773663	T	G	0.453052	-2.70323	-2.70323	0.43288	0.43288	4.2e-10	4.2e-10
rs2003176,15	102	15	27972055	A	G	0.292557	4.03536	4.03536	0.682002	0.682002	3.3e-09	3.3e-09
rs2003176,15	38	15	27972055	A	G	0.292557	-2.68916	-2.68916	0.438098	0.438098	8.3e-10	8.3e-10
rs2003176,15	72	15	27972055	A	G	0.292557	5.86314	5.86314	0.99112	0.99112	3.3e-09	3.3e-09
rs2003176,15	94	15	27972055	A	G	0.292557	-3.5635	-3.5635	0.50071	0.50071	1.1e-12	1.1e-12
rs11637518,15	102	15	28009556	G	A	0.393428	-3.56448	-3.56448	0.633796	0.633796	1.9e-08	1.9e-08
rs11637518,15	124	15	28009556	G	A	0.393428	-3.00831	-3.00831	0.533449	0.533449	1.7e-08	1.7e-08
rs11637518,15	16	15	28009556	G	A	0.393428	4.52279	4.52279	0.695206	0.695206	7.7e-11	7.7e-11
rs11637518,15	72	15	28009556	G	A	0.393428	-5.88555	-5.88555	0.921065	0.921065	1.7e-10	1.7e-10
rs11637518,15	94	15	28009556	G	A	0.393428	3.08199	3.08199	0.465318	0.465318	3.5e-11	3.5e-11
rs11074305,15	102	15	28021398	G	C	0.378299	-4.08317	-4.08317	0.640024	0.640024	1.8e-10	1.8e-10
rs11074305,15	124	15	28021398	G	C	0.378299	-3.62697	-3.62697	0.538691	0.538691	1.7e-11	1.7e-11
rs11074305,15	16	15	28021398	G	C	0.378299	4.98207	4.98207	0.702038	0.702038	1.3e-12	1.3e-12
rs11074305,15	28	15	28021398	G	C	0.378299	-6.46369	-6.46369	1.08219	1.08219	2.3e-09	2.3e-09
rs11074305,15	32	15	28021398	G	C	0.378299	-3.82103	-3.82103	0.696765	0.696765	4.2e-08	4.2e-08
rs11074305,15	56	15	28021398	G	C	0.378299	-3.12423	-3.12423	0.528055	0.528055	3.3e-09	3.3e-09
rs11074305,15	72	15	28021398	G	C	0.378299	-7.01283	-7.01283	0.930115	0.930115	4.7e-14	4.7e-14
rs11074305,15	94	15	28021398	G	C	0.378299	4.00179	4.00179	0.469891	0.469891	1.6e-17	1.6e-17
rs11074305,15	95	15	28021398	G	C	0.378299	3.71245	3.71245	0.647302	0.647302	9.7e-09	9.7e-09
rs8030798,15	102	15	28051820	T	C	0.388546	-4.03715	-4.03715	0.637955	0.637955	2.5e-10	2.5e-10
rs8030798,15	124	15	28051820	T	C	0.388546	-4.0971	-4.0971	0.536949	0.536949	2.3e-14	2.3e-14
rs8030798,15	16	15	28051820	T	C	0.388546	4.3813	4.3813	0.699768	0.699768	3.8e-10	3.8e-10
rs8030798,15	28	15	28051820	T	C	0.388546	-6.47874	-6.47874	1.07869	1.07869	1.9e-09	1.9e-09
rs8030798,15	32	15	28051820	T	C	0.388546	-3.97025	-3.97025	0.694511	0.694511	1.1e-08	1.1e-08
rs8030798,15	33	15	28051820	T	C	0.388546	3.14165	3.14165	0.536826	0.536826	4.8e-09	4.8e-09
rs8030798,15	54	15	28051820	T	C	0.388546	-3.38663	-3.38663	0.600533	0.600533	1.7e-08	1.7e-08
rs8030798,15	56	15	28051820	T	C	0.388546	-3.21219	-3.21219	0.526348	0.526348	1e-09	1e-09
rs8030798,15	72	15	28051820	T	C	0.388546	-6.92587	-6.92587	0.927108	0.927108	8e-14	8e-14
rs8030798,15	94	15	28051820	T	C	0.388546	3.94058	3.94058	0.468371	0.468371	4e-17	4e-17
rs4778183,15	124	15	28061676	C	T	0.480795	-2.89456	-2.89456	0.523184	0.523184	3.2e-08	3.2e-08
rs4778183,15	94	15	28061676	C	T	0.480795	3.27795	3.27795	0.456364	0.456364	6.8e-13	6.8e-13
rs35934407,15	102	15	28070824	A	G	0.221253	-4.08696	-4.08696	0.749245	0.749245	4.9e-08	4.9e-08
rs35934407,15	103	15	28070824	A	G	0.221253	3.55411	3.55411	0.632683	0.632683	1.9e-08	1.9e-08
rs35934407,15	124	15	28070824	A	G	0.221253	-3.61289	-3.61289	0.63062	0.63062	1e-08	1e-08
rs35934407,15	16	15	28070824	A	G	0.221253	5.33815	5.33815	0.821842	0.821842	8.3e-11	8.3e-11
rs35934407,15	33	15	28070824	A	G	0.221253	4.05133	4.05133	0.630475	0.630475	1.3e-10	1.3e-10
rs35934407,15	38	15	28070824	A	G	0.221253	2.79882	2.79882	0.481293	0.481293	6.1e-09	6.1e-09
rs35934407,15	56	15	28070824	A	G	0.221253	-4.52417	-4.52417	0.618169	0.618169	2.5e-13	2.5e-13
rs35934407,15	72	15	28070824	A	G	0.221253	-7.6648	-7.6648	1.08884	1.08884	1.9e-12	1.9e-12
rs35934407,15	94	15	28070824	A	G	0.221253	4.3178	4.3178	0.550078	0.550078	4.2e-15	4.2e-15
rs7164946,15	72	15	28082170	A	G	0.440989	-4.96903	-4.96903	0.909054	0.909054	4.6e-08	4.6e-08
rs7164946,15	94	15	28082170	A	G	0.440989	2.6296	2.6296	0.459251	0.459251	1e-08	1e-08
rs2594909,15	72	15	28151062	C	T	0.416587	-5.02107	-5.02107	0.91415	0.91415	4e-08	4e-08
rs2594909,15	94	15	28151062	C	T	0.416587	3.43	3.43	0.461825	0.461825	1.1e-13	1.1e-13
rs977589,15	111	15	28179603	T	C	0.479093	2.7311	2.7311	0.416912	0.416912	5.7e-11	5.7e-11
rs977589,15	124	15	28179603	T	C	0.479093	-3.00524	-3.00524	0.522728	0.522728	9e-09	9e-09
rs977589,15	33	15	28179603	T	C	0.479093	3.39553	3.39553	0.522608	0.522608	8.2e-11	8.2e-11
rs977589,15	38	15	28179603	T	C	0.479093	2.58704	2.58704	0.398949	0.398949	8.9e-11	8.9e-11
rs977589,15	49	15	28179603	T	C	0.479093	2.77294	2.77294	0.473011	0.473011	4.6e-09	4.6e-09
rs977589,15	56	15	28179603	T	C	0.479093	-3.21637	-3.21637	0.512407	0.512407	3.5e-10	3.5e-10
rs977589,15	72	15	28179603	T	C	0.479093	-4.99031	-4.99031	0.902553	0.902553	3.2e-08	3.2e-08
rs977589,15	94	15	28179603	T	C	0.479093	2.99153	2.99153	0.455966	0.455966	5.3e-11	5.3e-11
rs2703956,15	124	15	28179900	C	T	0.336739	3.51073	3.51073	0.551566	0.551566	2e-10	2e-10
rs2703956,15	15	15	28179900	C	T	0.336739	2.72871	2.72871	0.497336	0.497336	4.1e-08	4.1e-08
rs2703956,15	25	15	28179900	C	T	0.336739	4.5332	4.5332	0.819732	0.819732	3.2e-08	3.2e-08
rs2703956,15	33	15	28179900	C	T	0.336739	-3.85871	-3.85871	0.55144	0.55144	2.6e-12	2.6e-12
rs2703956,15	38	15	28179900	C	T	0.336739	-2.6442	-2.6442	0.420959	0.420959	3.4e-10	3.4e-10
rs2703956,15	43	15	28179900	C	T	0.336739	4.26063	4.26063	0.623135	0.623135	8.1e-12	8.1e-12
rs2703956,15	50	15	28179900	C	T	0.336739	3.9293	3.9293	0.618281	0.618281	2.1e-10	2.1e-10
rs2703956,15	54	15	28179900	C	T	0.336739	4.05717	4.05717	0.616881	0.616881	4.8e-11	4.8e-11
rs2703956,15	56	15	28179900	C	T	0.336739	3.37207	3.37207	0.540676	0.540676	4.5e-10	4.5e-10
rs2703956,15	64	15	28179900	C	T	0.336739	2.91515	2.91515	0.48202	0.48202	1.5e-09	1.5e-09
rs2703956,15	94	15	28179900	C	T	0.336739	-3.35934	-3.35934	0.481122	0.481122	2.9e-12	2.9e-12
rs2703950,15	101	15	28184872	G	C	0.160004	-3.87035	-3.87035	0.667717	0.667717	6.8e-09	6.8e-09
rs2703950,15	102	15	28184872	G	C	0.160004	6.83119	6.83119	0.843852	0.843852	5.7e-16	5.7e-16
rs2703950,15	111	15	28184872	G	C	0.160004	-3.78149	-3.78149	0.566472	0.566472	2.5e-11	2.5e-11
rs2703950,15	121	15	28184872	G	C	0.160004	-6.3846	-6.3846	0.713283	0.713283	3.5e-19	3.5e-19
rs2703950,15	123	15	28184872	G	C	0.160004	7.62235	7.62235	1.26479	1.26479	1.7e-09	1.7e-09
rs2703950,15	124	15	28184872	G	C	0.160004	7.09769	7.09769	0.710247	0.710247	1.6e-23	1.6e-23
rs2703950,15	125	15	28184872	G	C	0.160004	-3.75186	-3.75186	0.60789	0.60789	6.7e-10	6.7e-10
rs2703950,15	15	15	28184872	G	C	0.160004	5.44545	5.44545	0.640415	0.640415	1.8e-17	1.8e-17
rs2703950,15	16	15	28184872	G	C	0.160004	-5.77184	-5.77184	0.925615	0.925615	4.5e-10	4.5e-10
rs2703950,15	19	15	28184872	G	C	0.160004	4.92367	4.92367	0.825626	0.825626	2.5e-09	2.5e-09
rs2703950,15	23	15	28184872	G	C	0.160004	4.19469	4.19469	0.746108	0.746108	1.9e-08	1.9e-08
rs2703950,15	25	15	28184872	G	C	0.160004	10.82	10.82	1.05556	1.05556	1.2e-24	1.2e-24
rs2703950,15	28	15	28184872	G	C	0.160004	11.9769	11.9769	1.42684	1.42684	4.7e-17	4.7e-17
rs2703950,15	32	15	28184872	G	C	0.160004	5.60864	5.60864	0.918662	0.918662	1e-09	1e-09
rs2703950,15	33	15	28184872	G	C	0.160004	-6.95527	-6.95527	0.710084	0.710084	1.2e-22	1.2e-22
rs2703950,15	36	15	28184872	G	C	0.160004	5.52704	5.52704	0.895061	0.895061	6.6e-10	6.6e-10
rs2703950,15	38	15	28184872	G	C	0.160004	-4.19351	-4.19351	0.542065	0.542065	1e-14	1e-14
rs2703950,15	39	15	28184872	G	C	0.160004	-4.64213	-4.64213	0.657423	0.657423	1.7e-12	1.7e-12
rs2703950,15	43	15	28184872	G	C	0.160004	7.29202	7.29202	0.802406	0.802406	1e-19	1e-19
rs2703950,15	45	15	28184872	G	C	0.160004	-6.62795	-6.62795	0.896638	0.896638	1.4e-13	1.4e-13
rs2703950,15	49	15	28184872	G	C	0.160004	-4.32328	-4.32328	0.642695	0.642695	1.7e-11	1.7e-11
rs2703950,15	50	15	28184872	G	C	0.160004	6.68884	6.68884	0.796155	0.796155	4.4e-17	4.4e-17
rs2703950,15	54	15	28184872	G	C	0.160004	7.65911	7.65911	0.794353	0.794353	5.3e-22	5.3e-22
rs2703950,15	56	15	28184872	G	C	0.160004	6.09832	6.09832	0.696224	0.696224	2e-18	2e-18
rs2703950,15	64	15	28184872	G	C	0.160004	5.46318	5.46318	0.620693	0.620693	1.3e-18	1.3e-18
rs2703950,15	67	15	28184872	G	C	0.160004	3.32297	3.32297	0.603572	0.603572	3.7e-08	3.7e-08
rs2703950,15	72	15	28184872	G	C	0.160004	11.475	11.475	1.22633	1.22633	8.2e-21	8.2e-21
rs2703950,15	9	15	28184872	G	C	0.160004	-4.08038	-4.08038	0.691504	0.691504	3.6e-09	3.6e-09
rs2703950,15	94	15	28184872	G	C	0.160004	-5.81362	-5.81362	0.619536	0.619536	6.4e-21	6.4e-21
rs2594935,15	101	15	28185038	A	G	0.289124	-3.09253	-3.09253	0.541654	0.541654	1.1e-08	1.1e-08
rs2594935,15	102	15	28185038	A	G	0.289124	4.53937	4.53937	0.684535	0.684535	3.3e-11	3.3e-11
rs2594935,15	111	15	28185038	A	G	0.289124	-2.90302	-2.90302	0.459524	0.459524	2.7e-10	2.7e-10
rs2594935,15	120	15	28185038	A	G	0.289124	-2.77092	-2.77092	0.492156	0.492156	1.8e-08	1.8e-08
rs2594935,15	121	15	28185038	A	G	0.289124	-4.29347	-4.29347	0.578617	0.578617	1.2e-13	1.2e-13
rs2594935,15	124	15	28185038	A	G	0.289124	5.06365	5.06365	0.576155	0.576155	1.5e-18	1.5e-18
rs2594935,15	15	15	28185038	A	G	0.289124	4.36414	4.36414	0.519506	0.519506	4.4e-17	4.4e-17
rs2594935,15	16	15	28185038	A	G	0.289124	-4.57754	-4.57754	0.750861	0.750861	1.1e-09	1.1e-09
rs2594935,15	25	15	28185038	A	G	0.289124	6.62935	6.62935	0.856275	0.856275	9.8e-15	9.8e-15
rs2594935,15	28	15	28185038	A	G	0.289124	8.23955	8.23955	1.15745	1.15745	1.1e-12	1.1e-12
rs2594935,15	33	15	28185038	A	G	0.289124	-5.56815	-5.56815	0.576022	0.576022	4.2e-22	4.2e-22
rs2594935,15	38	15	28185038	A	G	0.289124	-3.56625	-3.56625	0.439725	0.439725	5.1e-16	5.1e-16
rs2594935,15	43	15	28185038	A	G	0.289124	5.75471	5.75471	0.650914	0.650914	9.5e-19	9.5e-19
rs2594935,15	45	15	28185038	A	G	0.289124	-4.0746	-4.0746	0.727355	0.727355	2.1e-08	2.1e-08
rs2594935,15	49	15	28185038	A	G	0.289124	-3.54931	-3.54931	0.521356	0.521356	9.9e-12	9.9e-12
rs2594935,15	50	15	28185038	A	G	0.289124	5.16208	5.16208	0.645843	0.645843	1.3e-15	1.3e-15
rs2594935,15	54	15	28185038	A	G	0.289124	5.80256	5.80256	0.644381	0.644381	2.2e-19	2.2e-19
rs2594935,15	56	15	28185038	A	G	0.289124	5.2497	5.2497	0.564779	0.564779	1.5e-20	1.5e-20
rs2594935,15	64	15	28185038	A	G	0.289124	4.02355	4.02355	0.503508	0.503508	1.3e-15	1.3e-15
rs2594935,15	67	15	28185038	A	G	0.289124	2.99408	2.99408	0.489619	0.489619	9.6e-10	9.6e-10
rs2594935,15	72	15	28185038	A	G	0.289124	8.06834	8.06834	0.9948	0.9948	5e-16	5e-16
rs2594935,15	93	15	28185038	A	G	0.289124	-3.21561	-3.21561	0.574105	0.574105	2.1e-08	2.1e-08
rs2594935,15	94	15	28185038	A	G	0.289124	-4.91126	-4.91126	0.502569	0.502569	1.5e-22	1.5e-22
rs117616283,15	16	15	28198772	A	G	0.028425	-11.6244	-11.6244	2.04168	2.04168	1.2e-08	1.2e-08
rs117616283,15	56	15	28198772	A	G	0.028425	8.50001	8.50001	1.5357	1.5357	3.1e-08	3.1e-08
rs117616283,15	72	15	28198772	A	G	0.028425	17.6652	17.6652	2.70499	2.70499	6.6e-11	6.6e-11
rs117616283,15	94	15	28198772	A	G	0.028425	-9.52576	-9.52576	1.36655	1.36655	3.2e-12	3.2e-12
rs11638265,15	101	15	28202573	G	A	0.278448	-3.83527	-3.83527	0.546388	0.546388	2.2e-12	2.2e-12
rs11638265,15	102	15	28202573	G	A	0.278448	5.27928	5.27928	0.690518	0.690518	2.1e-14	2.1e-14
rs11638265,15	103	15	28202573	G	A	0.278448	-3.23245	-3.23245	0.583091	0.583091	3e-08	3e-08
rs11638265,15	111	15	28202573	G	A	0.278448	-3.83778	-3.83778	0.46354	0.46354	1.2e-16	1.2e-16
rs11638265,15	120	15	28202573	G	A	0.278448	-3.07515	-3.07515	0.496458	0.496458	5.9e-10	5.9e-10
rs11638265,15	121	15	28202573	G	A	0.278448	-5.31449	-5.31449	0.583674	0.583674	8.6e-20	8.6e-20
rs11638265,15	123	15	28202573	G	A	0.278448	5.86136	5.86136	1.03497	1.03497	1.5e-08	1.5e-08
rs11638265,15	124	15	28202573	G	A	0.278448	5.41454	5.41454	0.58119	0.58119	1.2e-20	1.2e-20
rs11638265,15	15	15	28202573	G	A	0.278448	4.55823	4.55823	0.524047	0.524047	3.4e-18	3.4e-18
rs11638265,15	16	15	28202573	G	A	0.278448	-4.93486	-4.93486	0.757424	0.757424	7.3e-11	7.3e-11
rs11638265,15	21	15	28202573	G	A	0.278448	-3.52893	-3.52893	0.610116	0.610116	7.3e-09	7.3e-09
rs11638265,15	25	15	28202573	G	A	0.278448	7.65477	7.65477	0.863758	0.863758	7.8e-19	7.8e-19
rs11638265,15	28	15	28202573	G	A	0.278448	8.85026	8.85026	1.16757	1.16757	3.5e-14	3.5e-14
rs11638265,15	32	15	28202573	G	A	0.278448	4.36787	4.36787	0.751734	0.751734	6.2e-09	6.2e-09
rs11638265,15	33	15	28202573	G	A	0.278448	-6.50065	-6.50065	0.581057	0.581057	4.7e-29	4.7e-29
rs11638265,15	38	15	28202573	G	A	0.278448	-3.83997	-3.83997	0.443568	0.443568	4.8e-18	4.8e-18
rs11638265,15	39	15	28202573	G	A	0.278448	-3.19132	-3.19132	0.537965	0.537965	3e-09	3e-09
rs11638265,15	43	15	28202573	G	A	0.278448	6.29867	6.29867	0.656603	0.656603	8.6e-22	8.6e-22
rs11638265,15	45	15	28202573	G	A	0.278448	-5.12373	-5.12373	0.733712	0.733712	2.9e-12	2.9e-12
rs11638265,15	49	15	28202573	G	A	0.278448	-4.80627	-4.80627	0.525913	0.525913	6.3e-20	6.3e-20
rs11638265,15	50	15	28202573	G	A	0.278448	6.00494	6.00494	0.651488	0.651488	3e-20	3e-20
rs11638265,15	54	15	28202573	G	A	0.278448	6.15884	6.15884	0.650013	0.650013	2.7e-21	2.7e-21
rs11638265,15	56	15	28202573	G	A	0.278448	5.9755	5.9755	0.569715	0.569715	9.7e-26	9.7e-26
rs11638265,15	60	15	28202573	G	A	0.278448	2.54566	2.54566	0.431379	0.431379	3.6e-09	3.6e-09
rs11638265,15	64	15	28202573	G	A	0.278448	3.81488	3.81488	0.507908	0.507908	5.9e-14	5.9e-14
rs11638265,15	67	15	28202573	G	A	0.278448	3.58512	3.58512	0.493898	0.493898	3.9e-13	3.9e-13
rs11638265,15	72	15	28202573	G	A	0.278448	8.72394	8.72394	1.00349	1.00349	3.5e-18	3.5e-18
rs11638265,15	87	15	28202573	G	A	0.278448	-3.38099	-3.38099	0.55066	0.55066	8.3e-10	8.3e-10
rs11638265,15	93	15	28202573	G	A	0.278448	-3.77232	-3.77232	0.579123	0.579123	7.3e-11	7.3e-11
rs11638265,15	94	15	28202573	G	A	0.278448	-5.28116	-5.28116	0.506962	0.506962	2.1e-25	2.1e-25
rs11638265,15	99	15	28202573	G	A	0.278448	-3.64223	-3.64223	0.664074	0.664074	4.1e-08	4.1e-08
rs3884517,15	101	15	28214759	C	T	0.287215	-3.4755	-3.4755	0.540918	0.540918	1.3e-10	1.3e-10
rs3884517,15	102	15	28214759	C	T	0.287215	4.58534	4.58534	0.683604	0.683604	2e-11	2e-11
rs3884517,15	111	15	28214759	C	T	0.287215	-3.68173	-3.68173	0.458899	0.458899	1e-15	1e-15
rs3884517,15	120	15	28214759	C	T	0.287215	-2.78239	-2.78239	0.491487	0.491487	1.5e-08	1.5e-08
rs3884517,15	121	15	28214759	C	T	0.287215	-4.89179	-4.89179	0.57783	0.57783	2.5e-17	2.5e-17
rs3884517,15	124	15	28214759	C	T	0.287215	4.76749	4.76749	0.575371	0.575371	1.2e-16	1.2e-16
rs3884517,15	15	15	28214759	C	T	0.287215	4.24779	4.24779	0.5188	0.5188	2.7e-16	2.7e-16
rs3884517,15	21	15	28214759	C	T	0.287215	-3.49996	-3.49996	0.604007	0.604007	6.8e-09	6.8e-09
rs3884517,15	25	15	28214759	C	T	0.287215	6.99027	6.99027	0.85511	0.85511	3e-16	3e-16
rs3884517,15	28	15	28214759	C	T	0.287215	7.65495	7.65495	1.15588	1.15588	3.5e-11	3.5e-11
rs3884517,15	33	15	28214759	C	T	0.287215	-5.87945	-5.87945	0.575239	0.575239	1.6e-24	1.6e-24
rs3884517,15	38	15	28214759	C	T	0.287215	-3.42336	-3.42336	0.439127	0.439127	6.4e-15	6.4e-15
rs3884517,15	39	15	28214759	C	T	0.287215	-2.91808	-2.91808	0.532578	0.532578	4.3e-08	4.3e-08
rs3884517,15	43	15	28214759	C	T	0.287215	5.70499	5.70499	0.650029	0.650029	1.7e-18	1.7e-18
rs3884517,15	45	15	28214759	C	T	0.287215	-4.81134	-4.81134	0.726366	0.726366	3.5e-11	3.5e-11
rs3884517,15	49	15	28214759	C	T	0.287215	-4.70814	-4.70814	0.520647	0.520647	1.5e-19	1.5e-19
rs3884517,15	50	15	28214759	C	T	0.287215	5.76942	5.76942	0.644965	0.644965	3.7e-19	3.7e-19
rs3884517,15	54	15	28214759	C	T	0.287215	5.64684	5.64684	0.643505	0.643505	1.7e-18	1.7e-18
rs3884517,15	56	15	28214759	C	T	0.287215	5.13373	5.13373	0.564011	0.564011	8.9e-20	8.9e-20
rs3884517,15	60	15	28214759	C	T	0.287215	2.70085	2.70085	0.42706	0.42706	2.5e-10	2.5e-10
rs3884517,15	64	15	28214759	C	T	0.287215	3.54145	3.54145	0.502823	0.502823	1.9e-12	1.9e-12
rs3884517,15	67	15	28214759	C	T	0.287215	3.16454	3.16454	0.488953	0.488953	9.7e-11	9.7e-11
rs3884517,15	72	15	28214759	C	T	0.287215	7.70953	7.70953	0.993448	0.993448	8.5e-15	8.5e-15
rs3884517,15	87	15	28214759	C	T	0.287215	-3.2483	-3.2483	0.545146	0.545146	2.5e-09	2.5e-09
rs3884517,15	93	15	28214759	C	T	0.287215	-3.65431	-3.65431	0.573324	0.573324	1.8e-10	1.8e-10
rs3884517,15	94	15	28214759	C	T	0.287215	-4.81585	-4.81585	0.501886	0.501886	8.4e-22	8.4e-22
rs1800407,15	101	15	28230318	T	C	0.08401	-6.52372	-6.52372	0.881845	0.881845	1.4e-13	1.4e-13
rs1800407,15	102	15	28230318	T	C	0.08401	6.24271	6.24271	1.11446	1.11446	2.1e-08	2.1e-08
rs1800407,15	107	15	28230318	T	C	0.08401	-6.83089	-6.83089	0.862099	0.862099	2.3e-15	2.3e-15
rs1800407,15	108	15	28230318	T	C	0.08401	-4.82533	-4.82533	0.835538	0.835538	7.7e-09	7.7e-09
rs1800407,15	111	15	28230318	T	C	0.08401	-6.5462	-6.5462	0.748132	0.748132	2.1e-18	2.1e-18
rs1800407,15	118	15	28230318	T	C	0.08401	-6.04702	-6.04702	1.03438	1.03438	5e-09	5e-09
rs1800407,15	119	15	28230318	T	C	0.08401	5.16236	5.16236	0.873461	0.873461	3.4e-09	3.4e-09
rs1800407,15	121	15	28230318	T	C	0.08401	-10.5862	-10.5862	0.942023	0.942023	2.7e-29	2.7e-29
rs1800407,15	124	15	28230318	T	C	0.08401	7.16505	7.16505	0.938013	0.938013	2.2e-14	2.2e-14
rs1800407,15	125	15	28230318	T	C	0.08401	-5.70252	-5.70252	0.802831	0.802831	1.2e-12	1.2e-12
rs1800407,15	127	15	28230318	T	C	0.08401	5.06563	5.06563	0.750743	0.750743	1.5e-11	1.5e-11
rs1800407,15	15	15	28230318	T	C	0.08401	7.92909	7.92909	0.845787	0.845787	6.9e-21	6.9e-21
rs1800407,15	18	15	28230318	T	C	0.08401	-6.20592	-6.20592	0.818955	0.818955	3.5e-14	3.5e-14
rs1800407,15	19	15	28230318	T	C	0.08401	9.32835	9.32835	1.09039	1.09039	1.2e-17	1.2e-17
rs1800407,15	23	15	28230318	T	C	0.08401	7.0545	7.0545	0.985374	0.985374	8.1e-13	8.1e-13
rs1800407,15	25	15	28230318	T	C	0.08401	16.9396	16.9396	1.39407	1.39407	5.7e-34	5.7e-34
rs1800407,15	28	15	28230318	T	C	0.08401	12.8376	12.8376	1.8844	1.8844	9.6e-12	9.6e-12
rs1800407,15	33	15	28230318	T	C	0.08401	-10.9095	-10.9095	0.937798	0.937798	2.8e-31	2.8e-31
rs1800407,15	36	15	28230318	T	C	0.08401	7.67006	7.67006	1.18209	1.18209	8.7e-11	8.7e-11
rs1800407,15	38	15	28230318	T	C	0.08401	-5.54598	-5.54598	0.715898	0.715898	9.4e-15	9.4e-15
rs1800407,15	39	15	28230318	T	C	0.08401	-5.18509	-5.18509	0.868249	0.868249	2.3e-09	2.3e-09
rs1800407,15	40	15	28230318	T	C	0.08401	-6.75078	-6.75078	1.17005	1.17005	7.9e-09	7.9e-09
rs1800407,15	43	15	28230318	T	C	0.08401	12.5744	12.5744	1.05973	1.05973	1.8e-32	1.8e-32
rs1800407,15	45	15	28230318	T	C	0.08401	-10.4012	-10.4012	1.18418	1.18418	1.6e-18	1.6e-18
rs1800407,15	49	15	28230318	T	C	0.08401	-7.9382	-7.9382	0.848798	0.848798	8.6e-21	8.6e-21
rs1800407,15	50	15	28230318	T	C	0.08401	11.817	11.817	1.05147	1.05147	2.6e-29	2.6e-29
rs1800407,15	54	15	28230318	T	C	0.08401	11.3287	11.3287	1.04909	1.04909	3.5e-27	3.5e-27
rs1800407,15	56	15	28230318	T	C	0.08401	7.35129	7.35129	0.919493	0.919493	1.3e-15	1.3e-15
rs1800407,15	60	15	28230318	T	C	0.08401	7.61957	7.61957	0.696226	0.696226	7.1e-28	7.1e-28
rs1800407,15	64	15	28230318	T	C	0.08401	6.96596	6.96596	0.81974	0.81974	1.9e-17	1.9e-17
rs1800407,15	69	15	28230318	T	C	0.08401	5.25472	5.25472	0.904343	0.904343	6.2e-09	6.2e-09
rs1800407,15	72	15	28230318	T	C	0.08401	11.6984	11.6984	1.61959	1.61959	5.1e-13	5.1e-13
rs1800407,15	87	15	28230318	T	C	0.08401	-6.77441	-6.77441	0.888739	0.888739	2.5e-14	2.5e-14
rs1800407,15	93	15	28230318	T	C	0.08401	-7.04567	-7.04567	0.934676	0.934676	4.8e-14	4.8e-14
rs1800407,15	94	15	28230318	T	C	0.08401	-6.58153	-6.58153	0.818213	0.818213	8.7e-16	8.7e-16
rs735067,15	101	15	28238902	G	C	0.207297	-3.33036	-3.33036	0.604753	0.604753	3.7e-08	3.7e-08
rs735067,15	121	15	28238902	G	C	0.207297	-4.94755	-4.94755	0.646022	0.646022	1.9e-14	1.9e-14
rs735067,15	124	15	28238902	G	C	0.207297	4.44764	4.44764	0.643272	0.643272	4.7e-12	4.7e-12
rs735067,15	15	15	28238902	G	C	0.207297	4.45508	4.45508	0.580025	0.580025	1.6e-14	1.6e-14
rs735067,15	25	15	28238902	G	C	0.207297	6.62458	6.62458	0.956025	0.956025	4.2e-12	4.2e-12
rs735067,15	28	15	28238902	G	C	0.207297	7.16081	7.16081	1.29229	1.29229	3e-08	3e-08
rs735067,15	33	15	28238902	G	C	0.207297	-5.37125	-5.37125	0.643125	0.643125	6.7e-17	6.7e-17
rs735067,15	38	15	28238902	G	C	0.207297	-2.72777	-2.72777	0.49095	0.49095	2.8e-08	2.8e-08
rs735067,15	43	15	28238902	G	C	0.207297	5.91955	5.91955	0.726741	0.726741	3.8e-16	3.8e-16
rs735067,15	45	15	28238902	G	C	0.207297	-4.8848	-4.8848	0.812087	0.812087	1.8e-09	1.8e-09
rs735067,15	49	15	28238902	G	C	0.207297	-3.45339	-3.45339	0.58209	0.58209	3e-09	3e-09
rs735067,15	50	15	28238902	G	C	0.207297	5.67742	5.67742	0.72108	0.72108	3.4e-15	3.4e-15
rs735067,15	54	15	28238902	G	C	0.207297	6.13142	6.13142	0.719447	0.719447	1.6e-17	1.6e-17
rs735067,15	56	15	28238902	G	C	0.207297	4.72955	4.72955	0.630571	0.630571	6.4e-14	6.4e-14
rs735067,15	60	15	28238902	G	C	0.207297	3.1131	3.1131	0.477459	0.477459	7e-11	7e-11
rs735067,15	64	15	28238902	G	C	0.207297	3.8044	3.8044	0.562163	0.562163	1.3e-11	1.3e-11
rs735067,15	72	15	28238902	G	C	0.207297	6.71942	6.71942	1.11069	1.11069	1.5e-09	1.5e-09
rs735067,15	94	15	28238902	G	C	0.207297	-4.01439	-4.01439	0.561115	0.561115	8.4e-13	8.4e-13
rs62007485,15	121	15	28264501	C	T	0.249839	-3.47199	-3.47199	0.603465	0.603465	8.7e-09	8.7e-09
rs62007485,15	25	15	28264501	C	T	0.249839	5.18384	5.18384	0.893045	0.893045	6.4e-09	6.4e-09
rs62007485,15	33	15	28264501	C	T	0.249839	-3.31413	-3.31413	0.600758	0.600758	3.5e-08	3.5e-08
rs62007485,15	43	15	28264501	C	T	0.249839	3.71179	3.71179	0.678866	0.678866	4.6e-08	4.6e-08
rs62007485,15	50	15	28264501	C	T	0.249839	3.9969	3.9969	0.673578	0.673578	3e-09	3e-09
rs62007485,15	54	15	28264501	C	T	0.249839	4.08725	4.08725	0.672053	0.672053	1.2e-09	1.2e-09
rs62007485,15	60	15	28264501	C	T	0.249839	2.5548	2.5548	0.446006	0.446006	1e-08	1e-08
rs746861,15	117	15	28266235	C	T	0.486811	2.97398	2.97398	0.428488	0.428488	3.9e-12	3.9e-12
rs746861,15	32	15	28266235	C	T	0.486811	3.8544	3.8544	0.674497	0.674497	1.1e-08	1.1e-08
rs746861,15	38	15	28266235	C	T	0.486811	-2.1922	-2.1922	0.397993	0.397993	3.6e-08	3.6e-08
rs746861,15	72	15	28266235	C	T	0.486811	4.97302	4.97302	0.90039	0.90039	3.3e-08	3.3e-08
rs145242923,15	102	15	28267738	C	T	0.010262	25.4473	25.4473	3.06767	3.06767	1.1e-16	1.1e-16
rs145242923,15	104	15	28267738	C	T	0.010262	13.7264	13.7264	2.45035	2.45035	2.1e-08	2.1e-08
rs145242923,15	111	15	28267738	C	T	0.010262	-13.7196	-13.7196	2.05931	2.05931	2.7e-11	2.7e-11
rs145242923,15	117	15	28267738	C	T	0.010262	13.0494	13.0494	2.12157	2.12157	7.7e-10	7.7e-10
rs145242923,15	124	15	28267738	C	T	0.010262	20.9314	20.9314	2.58198	2.58198	5.2e-16	5.2e-16
rs145242923,15	16	15	28267738	C	T	0.010262	-22.2969	-22.2969	3.36491	3.36491	3.4e-11	3.4e-11
rs145242923,15	28	15	28267738	C	T	0.010262	32.3525	32.3525	5.18701	5.18701	4.5e-10	4.5e-10
rs145242923,15	33	15	28267738	C	T	0.010262	-18.3072	-18.3072	2.58138	2.58138	1.3e-12	1.3e-12
rs145242923,15	38	15	28267738	C	T	0.010262	-18.4189	-18.4189	1.97058	1.97058	9e-21	9e-21
rs145242923,15	49	15	28267738	C	T	0.010262	-15.8652	-15.8652	2.3364	2.3364	1.1e-11	1.1e-11
rs145242923,15	53	15	28267738	C	T	0.010262	12.3508	12.3508	2.25126	2.25126	4.1e-08	4.1e-08
rs145242923,15	54	15	28267738	C	T	0.010262	16.206	16.206	2.88773	2.88773	2e-08	2e-08
rs145242923,15	56	15	28267738	C	T	0.010262	21.8751	21.8751	2.531	2.531	5.5e-18	5.5e-18
rs145242923,15	67	15	28267738	C	T	0.010262	13.7047	13.7047	2.19418	2.19418	4.2e-10	4.2e-10
rs145242923,15	71	15	28267738	C	T	0.010262	15.6122	15.6122	2.53521	2.53521	7.4e-10	7.4e-10
rs145242923,15	72	15	28267738	C	T	0.010262	32.3674	32.3674	4.4581	4.4581	3.9e-13	3.9e-13
rs145242923,15	94	15	28267738	C	T	0.010262	-23.9801	-23.9801	2.25221	2.25221	1.8e-26	1.8e-26
rs145242923,15	97	15	28267738	C	T	0.010262	-16.1625	-16.1625	2.69465	2.69465	2e-09	2e-09
rs4238497,15	124	15	28280835	A	G	0.089176	-5.8919	-5.8919	0.915782	0.915782	1.2e-10	1.2e-10
rs4238497,15	16	15	28280835	A	G	0.089176	6.56021	6.56021	1.19347	1.19347	3.9e-08	3.9e-08
rs4238497,15	56	15	28280835	A	G	0.089176	-5.08152	-5.08152	0.897701	0.897701	1.5e-08	1.5e-08
rs4238497,15	72	15	28280835	A	G	0.089176	-9.78114	-9.78114	1.58121	1.58121	6.2e-10	6.2e-10
rs4238497,15	94	15	28280835	A	G	0.089176	5.11717	5.11717	0.798821	0.798821	1.5e-10	1.5e-10
rs8024968,15	0	15	28283689	T	C	0.097215	-7.1934	-7.1934	0.932496	0.932496	1.2e-14	1.2e-14
rs8024968,15	1	15	28283689	T	C	0.097215	8.36279	8.36279	1.48472	1.48472	1.8e-08	1.8e-08
rs8024968,15	102	15	28283689	T	C	0.097215	11.8281	11.8281	1.04877	1.04877	1.7e-29	1.7e-29
rs8024968,15	103	15	28283689	T	C	0.097215	-5.34216	-5.34216	0.885608	0.885608	1.6e-09	1.6e-09
rs8024968,15	104	15	28283689	T	C	0.097215	5.51733	5.51733	0.837721	0.837721	4.5e-11	4.5e-11
rs8024968,15	105	15	28283689	T	C	0.097215	-12.1806	-12.1806	1.69896	1.69896	7.5e-13	7.5e-13
rs8024968,15	109	15	28283689	T	C	0.097215	6.57307	6.57307	1.11822	1.11822	4.1e-09	4.1e-09
rs8024968,15	111	15	28283689	T	C	0.097215	-6.33945	-6.33945	0.704032	0.704032	2.2e-19	2.2e-19
rs8024968,15	113	15	28283689	T	C	0.097215	-5.93636	-5.93636	1.03955	1.03955	1.1e-08	1.1e-08
rs8024968,15	117	15	28283689	T	C	0.097215	6.71958	6.71958	0.725318	0.725318	2e-20	2e-20
rs8024968,15	121	15	28283689	T	C	0.097215	-4.91653	-4.91653	0.886493	0.886493	2.9e-08	2.9e-08
rs8024968,15	123	15	28283689	T	C	0.097215	14.1904	14.1904	1.57193	1.57193	1.8e-19	1.8e-19
rs8024968,15	124	15	28283689	T	C	0.097215	9.97553	9.97553	0.882721	0.882721	1.3e-29	1.3e-29
rs8024968,15	126	15	28283689	T	C	0.097215	5.25213	5.25213	0.697437	0.697437	5.1e-14	5.1e-14
rs8024968,15	15	15	28283689	T	C	0.097215	5.74794	5.74794	0.79593	0.79593	5.1e-13	5.1e-13
rs8024968,15	16	15	28283689	T	C	0.097215	-13.9342	-13.9342	1.15039	1.15039	9.1e-34	9.1e-34
rs8024968,15	25	15	28283689	T	C	0.097215	8.98182	8.98182	1.31189	1.31189	7.6e-12	7.6e-12
rs8024968,15	26	15	28283689	T	C	0.097215	4.38417	4.38417	0.767022	0.767022	1.1e-08	1.1e-08
rs8024968,15	27	15	28283689	T	C	0.097215	-11.1472	-11.1472	1.43367	1.43367	7.5e-15	7.5e-15
rs8024968,15	28	15	28283689	T	C	0.097215	19.962	19.962	1.77332	1.77332	2.1e-29	2.1e-29
rs8024968,15	3	15	28283689	T	C	0.097215	-11.6836	-11.6836	1.58717	1.58717	1.8e-13	1.8e-13
rs8024968,15	32	15	28283689	T	C	0.097215	11.2138	11.2138	1.14175	1.14175	9.1e-23	9.1e-23
rs8024968,15	33	15	28283689	T	C	0.097215	-10.3887	-10.3887	0.882518	0.882518	5.5e-32	5.5e-32
rs8024968,15	38	15	28283689	T	C	0.097215	-6.85634	-6.85634	0.673698	0.673698	2.5e-24	2.5e-24
rs8024968,15	43	15	28283689	T	C	0.097215	6.70561	6.70561	0.997259	0.997259	1.8e-11	1.8e-11
rs8024968,15	45	15	28283689	T	C	0.097215	-7.54947	-7.54947	1.11437	1.11437	1.2e-11	1.2e-11
rs8024968,15	49	15	28283689	T	C	0.097215	-8.44427	-8.44427	0.798765	0.798765	4e-26	4e-26
rs8024968,15	5	15	28283689	T	C	0.097215	-4.36943	-4.36943	0.794615	0.794615	3.8e-08	3.8e-08
rs8024968,15	50	15	28283689	T	C	0.097215	5.81369	5.81369	0.98949	0.98949	4.2e-09	4.2e-09
rs8024968,15	53	15	28283689	T	C	0.097215	4.68477	4.68477	0.769656	0.769656	1.2e-09	1.2e-09
rs8024968,15	54	15	28283689	T	C	0.097215	8.31434	8.31434	0.98725	0.98725	3.7e-17	3.7e-17
rs8024968,15	56	15	28283689	T	C	0.097215	9.30135	9.30135	0.865292	0.865292	6e-27	6e-27
rs8024968,15	57	15	28283689	T	C	0.097215	4.70653	4.70653	0.752998	0.752998	4.1e-10	4.1e-10
rs8024968,15	61	15	28283689	T	C	0.097215	-4.01256	-4.01256	0.67707	0.67707	3.1e-09	3.1e-09
rs8024968,15	64	15	28283689	T	C	0.097215	6.49808	6.49808	0.771419	0.771419	3.7e-17	3.7e-17
rs8024968,15	66	15	28283689	T	C	0.097215	-10.5005	-10.5005	1.53883	1.53883	8.9e-12	8.9e-12
rs8024968,15	67	15	28283689	T	C	0.097215	6.46736	6.46736	0.75014	0.75014	6.6e-18	6.6e-18
rs8024968,15	68	15	28283689	T	C	0.097215	4.86849	4.86849	0.808286	0.808286	1.7e-09	1.7e-09
rs8024968,15	71	15	28283689	T	C	0.097215	8.55929	8.55929	0.866732	0.866732	5.3e-23	5.3e-23
rs8024968,15	72	15	28283689	T	C	0.097215	21.0986	21.0986	1.52412	1.52412	1.4e-43	1.4e-43
rs8024968,15	73	15	28283689	T	C	0.097215	-6.03925	-6.03925	0.994069	0.994069	1.2e-09	1.2e-09
rs8024968,15	74	15	28283689	T	C	0.097215	-5.44795	-5.44795	0.990247	0.990247	3.8e-08	3.8e-08
rs8024968,15	75	15	28283689	T	C	0.097215	-6.3451	-6.3451	1.04486	1.04486	1.3e-09	1.3e-09
rs8024968,15	79	15	28283689	T	C	0.097215	5.30474	5.30474	0.739173	0.739173	7.1e-13	7.1e-13
rs8024968,15	80	15	28283689	T	C	0.097215	-5.17538	-5.17538	0.817407	0.817407	2.4e-10	2.4e-10
rs8024968,15	83	15	28283689	T	C	0.097215	7.08026	7.08026	0.899955	0.899955	3.6e-15	3.6e-15
rs8024968,15	9	15	28283689	T	C	0.097215	-4.91621	-4.91621	0.859425	0.859425	1.1e-08	1.1e-08
rs8024968,15	91	15	28283689	T	C	0.097215	-7.42389	-7.42389	0.911551	0.911551	3.8e-16	3.8e-16
rs8024968,15	92	15	28283689	T	C	0.097215	-8.08414	-8.08414	1.1388	1.1388	1.3e-12	1.3e-12
rs8024968,15	94	15	28283689	T	C	0.097215	-10.652	-10.652	0.769982	0.769982	1.6e-43	1.6e-43
rs8024968,15	95	15	28283689	T	C	0.097215	-8.43616	-8.43616	1.06069	1.06069	1.8e-15	1.8e-15
rs8024968,15	97	15	28283689	T	C	0.097215	-8.92695	-8.92695	0.92124	0.92124	3.3e-22	3.3e-22
rs8024968,15	99	15	28283689	T	C	0.097215	-7.37544	-7.37544	1.00861	1.00861	2.6e-13	2.6e-13
rs78937007,15	0	15	28321568	C	T	0.054474	-7.95384	-7.95384	1.21871	1.21871	6.7e-11	6.7e-11
rs78937007,15	102	15	28321568	C	T	0.054474	12.8698	12.8698	1.37067	1.37067	6e-21	6e-21
rs78937007,15	103	15	28321568	C	T	0.054474	-7.19872	-7.19872	1.15743	1.15743	5e-10	5e-10
rs78937007,15	104	15	28321568	C	T	0.054474	6.08598	6.08598	1.09484	1.09484	2.7e-08	2.7e-08
rs78937007,15	105	15	28321568	C	T	0.054474	-14.9339	-14.9339	2.22042	2.22042	1.7e-11	1.7e-11
rs78937007,15	111	15	28321568	C	T	0.054474	-7.77668	-7.77668	0.92012	0.92012	2.9e-17	2.9e-17
rs78937007,15	117	15	28321568	C	T	0.054474	7.1786	7.1786	0.94794	0.94794	3.7e-14	3.7e-14
rs78937007,15	121	15	28321568	C	T	0.054474	-7.02747	-7.02747	1.15858	1.15858	1.3e-09	1.3e-09
rs78937007,15	123	15	28321568	C	T	0.054474	17.1991	17.1991	2.0544	2.0544	5.7e-17	5.7e-17
rs78937007,15	124	15	28321568	C	T	0.054474	11.523	11.523	1.15365	1.15365	1.7e-23	1.7e-23
rs78937007,15	126	15	28321568	C	T	0.054474	5.69275	5.69275	0.911502	0.911502	4.2e-10	4.2e-10
rs78937007,15	15	15	28321568	C	T	0.054474	5.78691	5.78691	1.04022	1.04022	2.6e-08	2.6e-08
rs78937007,15	16	15	28321568	C	T	0.054474	-16.0466	-16.0466	1.50347	1.50347	1.4e-26	1.4e-26
rs78937007,15	25	15	28321568	C	T	0.054474	13.2369	13.2369	1.71455	1.71455	1.2e-14	1.2e-14
rs78937007,15	27	15	28321568	C	T	0.054474	-13.6017	-13.6017	1.8737	1.8737	3.9e-13	3.9e-13
rs78937007,15	28	15	28321568	C	T	0.054474	23.0694	23.0694	2.31761	2.31761	2.4e-23	2.4e-23
rs78937007,15	3	15	28321568	C	T	0.054474	-12.8526	-12.8526	2.07431	2.07431	5.8e-10	5.8e-10
rs78937007,15	32	15	28321568	C	T	0.054474	13.8114	13.8114	1.49218	1.49218	2.1e-20	2.1e-20
rs78937007,15	33	15	28321568	C	T	0.054474	-13.4711	-13.4711	1.15339	1.15339	1.6e-31	1.6e-31
rs78937007,15	38	15	28321568	C	T	0.054474	-7.81969	-7.81969	0.880476	0.880476	6.6e-19	6.6e-19
rs78937007,15	43	15	28321568	C	T	0.054474	10.3597	10.3597	1.30335	1.30335	1.9e-15	1.9e-15
rs78937007,15	45	15	28321568	C	T	0.054474	-9.13095	-9.13095	1.45641	1.45641	3.6e-10	3.6e-10
rs78937007,15	49	15	28321568	C	T	0.054474	-11.3294	-11.3294	1.04393	1.04393	1.9e-27	1.9e-27
rs78937007,15	50	15	28321568	C	T	0.054474	8.98302	8.98302	1.29319	1.29319	3.7e-12	3.7e-12
rs78937007,15	54	15	28321568	C	T	0.054474	10.9228	10.9228	1.29027	1.29027	2.6e-17	2.6e-17
rs78937007,15	56	15	28321568	C	T	0.054474	13.398	13.398	1.13088	1.13088	2.2e-32	2.2e-32
rs78937007,15	57	15	28321568	C	T	0.054474	5.395	5.395	0.984115	0.984115	4.2e-08	4.2e-08
rs78937007,15	64	15	28321568	C	T	0.054474	8.06811	8.06811	1.00819	1.00819	1.2e-15	1.2e-15
rs78937007,15	66	15	28321568	C	T	0.054474	-11.7088	-11.7088	2.01115	2.01115	5.8e-09	5.8e-09
rs78937007,15	67	15	28321568	C	T	0.054474	8.63307	8.63307	0.980381	0.980381	1.3e-18	1.3e-18
rs78937007,15	71	15	28321568	C	T	0.054474	10.0667	10.0667	1.13276	1.13276	6.3e-19	6.3e-19
rs78937007,15	72	15	28321568	C	T	0.054474	25.9814	25.9814	1.99192	1.99192	6.9e-39	6.9e-39
rs78937007,15	79	15	28321568	C	T	0.054474	7.50691	7.50691	0.966047	0.966047	7.8e-15	7.8e-15
rs78937007,15	80	15	28321568	C	T	0.054474	-6.36651	-6.36651	1.06829	1.06829	2.5e-09	2.5e-09
rs78937007,15	83	15	28321568	C	T	0.054474	7.08825	7.08825	1.17618	1.17618	1.7e-09	1.7e-09
rs78937007,15	87	15	28321568	C	T	0.054474	-6.43321	-6.43321	1.09305	1.09305	4e-09	4e-09
rs78937007,15	91	15	28321568	C	T	0.054474	-9.40748	-9.40748	1.19133	1.19133	2.9e-15	2.9e-15
rs78937007,15	92	15	28321568	C	T	0.054474	-8.91934	-8.91934	1.48833	1.48833	2.1e-09	2.1e-09
rs78937007,15	94	15	28321568	C	T	0.054474	-12.363	-12.363	1.00631	1.00631	1.1e-34	1.1e-34
rs78937007,15	95	15	28321568	C	T	0.054474	-10.2706	-10.2706	1.38625	1.38625	1.3e-13	1.3e-13
rs78937007,15	97	15	28321568	C	T	0.054474	-11.5075	-11.5075	1.204	1.204	1.2e-21	1.2e-21
rs78937007,15	99	15	28321568	C	T	0.054474	-8.92195	-8.92195	1.31818	1.31818	1.3e-11	1.3e-11
rs4778137,15	0	15	28327835	G	C	0.295615	-3.35852	-3.35852	0.603817	0.603817	2.7e-08	2.7e-08
rs4778137,15	102	15	28327835	G	C	0.295615	4.86569	4.86569	0.679107	0.679107	7.8e-13	7.8e-13
rs4778137,15	117	15	28327835	G	C	0.295615	2.89783	2.89783	0.469664	0.469664	6.8e-10	6.8e-10
rs4778137,15	123	15	28327835	G	C	0.295615	6.15011	6.15011	1.01787	1.01787	1.5e-09	1.5e-09
rs4778137,15	124	15	28327835	G	C	0.295615	4.15103	4.15103	0.571586	0.571586	3.8e-13	3.8e-13
rs4778137,15	16	15	28327835	G	C	0.295615	-5.84098	-5.84098	0.744907	0.744907	4.5e-15	4.5e-15
rs4778137,15	28	15	28327835	G	C	0.295615	8.23093	8.23093	1.14828	1.14828	7.6e-13	7.6e-13
rs4778137,15	32	15	28327835	G	C	0.295615	5.08714	5.08714	0.739312	0.739312	5.9e-12	5.9e-12
rs4778137,15	33	15	28327835	G	C	0.295615	-4.14519	-4.14519	0.571455	0.571455	4.1e-13	4.1e-13
rs4778137,15	38	15	28327835	G	C	0.295615	-2.93824	-2.93824	0.436238	0.436238	1.6e-11	1.6e-11
rs4778137,15	49	15	28327835	G	C	0.295615	-3.31774	-3.31774	0.517222	0.517222	1.4e-10	1.4e-10
rs4778137,15	56	15	28327835	G	C	0.295615	3.36246	3.36246	0.560301	0.560301	2e-09	2e-09
rs4778137,15	67	15	28327835	G	C	0.295615	3.22868	3.22868	0.485737	0.485737	3e-11	3e-11
rs4778137,15	71	15	28327835	G	C	0.295615	3.56274	3.56274	0.561233	0.561233	2.2e-10	2.2e-10
rs4778137,15	72	15	28327835	G	C	0.295615	8.56279	8.56279	0.986912	0.986912	4.1e-18	4.1e-18
rs4778137,15	83	15	28327835	G	C	0.295615	3.96876	3.96876	0.582746	0.582746	9.7e-12	9.7e-12
rs4778137,15	94	15	28327835	G	C	0.295615	-3.76873	-3.76873	0.498585	0.498585	4.1e-14	4.1e-14
rs72714116,15	101	15	28328207	T	C	0.028341	-8.17332	-8.17332	1.47679	1.47679	3.1e-08	3.1e-08
rs72714116,15	102	15	28328207	T	C	0.028341	15.5103	15.5103	1.86634	1.86634	9.5e-17	9.5e-17
rs72714116,15	111	15	28328207	T	C	0.028341	-9.38242	-9.38242	1.25287	1.25287	7e-14	7e-14
rs72714116,15	117	15	28328207	T	C	0.028341	7.3883	7.3883	1.29075	1.29075	1e-08	1e-08
rs72714116,15	120	15	28328207	T	C	0.028341	-7.59162	-7.59162	1.34184	1.34184	1.5e-08	1.5e-08
rs72714116,15	121	15	28328207	T	C	0.028341	-13.2847	-13.2847	1.57757	1.57757	3.7e-17	3.7e-17
rs72714116,15	123	15	28328207	T	C	0.028341	17.4105	17.4105	2.79734	2.79734	4.8e-10	4.8e-10
rs72714116,15	124	15	28328207	T	C	0.028341	16.6345	16.6345	1.57085	1.57085	3.3e-26	3.3e-26
rs72714116,15	15	15	28328207	T	C	0.028341	10.6194	10.6194	1.4164	1.4164	6.5e-14	6.5e-14
rs72714116,15	16	15	28328207	T	C	0.028341	-14.668	-14.668	2.04718	2.04718	7.8e-13	7.8e-13
rs72714116,15	19	15	28328207	T	C	0.028341	10.9098	10.9098	1.82603	1.82603	2.3e-09	2.3e-09
rs72714116,15	25	15	28328207	T	C	0.028341	23.5093	23.5093	2.33458	2.33458	7.5e-24	7.5e-24
rs72714116,15	28	15	28328207	T	C	0.028341	25.5965	25.5965	3.15573	3.15573	5e-16	5e-16
rs72714116,15	32	15	28328207	T	C	0.028341	14.9101	14.9101	2.0318	2.0318	2.2e-13	2.2e-13
rs72714116,15	33	15	28328207	T	C	0.028341	-15.0777	-15.0777	1.57049	1.57049	7.9e-22	7.9e-22
rs72714116,15	38	15	28328207	T	C	0.028341	-11.9699	-11.9699	1.19888	1.19888	1.8e-23	1.8e-23
rs72714116,15	39	15	28328207	T	C	0.028341	-10.4043	-10.4043	1.45402	1.45402	8.3e-13	8.3e-13
rs72714116,15	43	15	28328207	T	C	0.028341	14.9194	14.9194	1.77468	1.77468	4.2e-17	4.2e-17
rs72714116,15	45	15	28328207	T	C	0.028341	-12.0857	-12.0857	1.98309	1.98309	1.1e-09	1.1e-09
rs72714116,15	47	15	28328207	T	C	0.028341	8.76416	8.76416	1.50724	1.50724	6.1e-09	6.1e-09
rs72714116,15	49	15	28328207	T	C	0.028341	-10.4746	-10.4746	1.42145	1.42145	1.7e-13	1.7e-13
rs72714116,15	50	15	28328207	T	C	0.028341	13.1073	13.1073	1.76085	1.76085	9.8e-14	9.8e-14
rs72714116,15	54	15	28328207	T	C	0.028341	17.7832	17.7832	1.75687	1.75687	4.4e-24	4.4e-24
rs72714116,15	56	15	28328207	T	C	0.028341	14.9666	14.9666	1.53984	1.53984	2.5e-22	2.5e-22
rs72714116,15	64	15	28328207	T	C	0.028341	12.3064	12.3064	1.37278	1.37278	3.1e-19	3.1e-19
rs72714116,15	67	15	28328207	T	C	0.028341	10.6064	10.6064	1.33492	1.33492	1.9e-15	1.9e-15
rs72714116,15	72	15	28328207	T	C	0.028341	24.4918	24.4918	2.71226	2.71226	1.7e-19	1.7e-19
rs72714116,15	87	15	28328207	T	C	0.028341	-9.27132	-9.27132	1.48833	1.48833	4.7e-10	4.7e-10
rs72714116,15	9	15	28328207	T	C	0.028341	-9.55895	-9.55895	1.5294	1.5294	4.1e-10	4.1e-10
rs72714116,15	91	15	28328207	T	C	0.028341	-9.25805	-9.25805	1.62216	1.62216	1.1e-08	1.1e-08
rs72714116,15	93	15	28328207	T	C	0.028341	-8.76379	-8.76379	1.56526	1.56526	2.2e-08	2.2e-08
rs72714116,15	94	15	28328207	T	C	0.028341	-15.2105	-15.2105	1.37023	1.37023	1.2e-28	1.2e-28
rs56839008,15	0	15	28328485	T	C	0.082769	-10.6019	-10.6019	1.00028	1.00028	3e-26	3e-26
rs56839008,15	1	15	28328485	T	C	0.082769	12.6498	12.6498	1.59265	1.59265	2e-15	2e-15
rs56839008,15	100	15	28328485	T	C	0.082769	-11.9175	-11.9175	1.48613	1.48613	1.1e-15	1.1e-15
rs56839008,15	101	15	28328485	T	C	0.082769	-5.79326	-5.79326	0.890185	0.890185	7.6e-11	7.6e-11
rs56839008,15	102	15	28328485	T	C	0.082769	18.9888	18.9888	1.125	1.125	6.4e-64	6.4e-64
rs56839008,15	103	15	28328485	T	C	0.082769	-9.20425	-9.20425	0.949983	0.949983	3.4e-22	3.4e-22
rs56839008,15	104	15	28328485	T	C	0.082769	7.66729	7.66729	0.898615	0.898615	1.4e-17	1.4e-17
rs56839008,15	105	15	28328485	T	C	0.082769	-17.1497	-17.1497	1.82246	1.82246	5e-21	5e-21
rs56839008,15	107	15	28328485	T	C	0.082769	6.82458	6.82458	0.870253	0.870253	4.4e-15	4.4e-15
rs56839008,15	109	15	28328485	T	C	0.082769	9.61952	9.61952	1.19951	1.19951	1.1e-15	1.1e-15
rs56839008,15	11	15	28328485	T	C	0.082769	5.67196	5.67196	0.870527	0.870527	7.2e-11	7.2e-11
rs56839008,15	110	15	28328485	T	C	0.082769	-6.50641	-6.50641	1.03856	1.03856	3.7e-10	3.7e-10
rs56839008,15	111	15	28328485	T	C	0.082769	-9.8363	-9.8363	0.755208	0.755208	8.9e-39	8.9e-39
rs56839008,15	113	15	28328485	T	C	0.082769	-10.0951	-10.0951	1.11511	1.11511	1.4e-19	1.4e-19
rs56839008,15	117	15	28328485	T	C	0.082769	10.776	10.776	0.778041	0.778041	1.3e-43	1.3e-43
rs56839008,15	120	15	28328485	T	C	0.082769	-5.99525	-5.99525	0.808838	0.808838	1.2e-13	1.2e-13
rs56839008,15	121	15	28328485	T	C	0.082769	-9.90708	-9.90708	0.950932	0.950932	2e-25	2e-25
rs56839008,15	123	15	28328485	T	C	0.082769	21.4494	21.4494	1.68619	1.68619	4.5e-37	4.5e-37
rs56839008,15	124	15	28328485	T	C	0.082769	15.6815	15.6815	0.946885	0.946885	1.3e-61	1.3e-61
rs56839008,15	125	15	28328485	T	C	0.082769	-4.9137	-4.9137	0.810425	0.810425	1.3e-09	1.3e-09
rs56839008,15	126	15	28328485	T	C	0.082769	6.10482	6.10482	0.748134	0.748134	3.3e-16	3.3e-16
rs56839008,15	15	15	28328485	T	C	0.082769	9.39888	9.39888	0.853786	0.853786	3.5e-28	3.5e-28
rs56839008,15	16	15	28328485	T	C	0.082769	-21.334	-21.334	1.23401	1.23401	5.8e-67	5.8e-67
rs56839008,15	17	15	28328485	T	C	0.082769	4.5028	4.5028	0.737213	0.737213	1e-09	1e-09
rs56839008,15	22	15	28328485	T	C	0.082769	8.31491	8.31491	0.985778	0.985778	3.3e-17	3.3e-17
rs56839008,15	23	15	28328485	T	C	0.082769	5.9833	5.9833	0.994694	0.994694	1.8e-09	1.8e-09
rs56839008,15	25	15	28328485	T	C	0.082769	14.1022	14.1022	1.40725	1.40725	1.2e-23	1.2e-23
rs56839008,15	26	15	28328485	T	C	0.082769	6.62443	6.62443	0.822777	0.822777	8.2e-16	8.2e-16
rs56839008,15	27	15	28328485	T	C	0.082769	-16.2513	-16.2513	1.53788	1.53788	4.2e-26	4.2e-26
rs56839008,15	28	15	28328485	T	C	0.082769	30.2966	30.2966	1.90222	1.90222	4.1e-57	4.1e-57
rs56839008,15	3	15	28328485	T	C	0.082769	-17.684	-17.684	1.70254	1.70254	2.8e-25	2.8e-25
rs56839008,15	30	15	28328485	T	C	0.082769	-6.10169	-6.10169	0.967375	0.967375	2.8e-10	2.8e-10
rs56839008,15	32	15	28328485	T	C	0.082769	17.8679	17.8679	1.22474	1.22474	3.3e-48	3.3e-48
rs56839008,15	33	15	28328485	T	C	0.082769	-14.501	-14.501	0.946668	0.946668	5.8e-53	5.8e-53
rs56839008,15	38	15	28328485	T	C	0.082769	-11.8029	-11.8029	0.722669	0.722669	5.8e-60	5.8e-60
rs56839008,15	39	15	28328485	T	C	0.082769	-8.03224	-8.03224	0.876461	0.876461	5e-20	5e-20
rs56839008,15	43	15	28328485	T	C	0.082769	10.085	10.085	1.06975	1.06975	4.2e-21	4.2e-21
rs56839008,15	45	15	28328485	T	C	0.082769	-10.3449	-10.3449	1.19538	1.19538	5e-18	5e-18
rs56839008,15	47	15	28328485	T	C	0.082769	7.41748	7.41748	0.90854	0.90854	3.2e-16	3.2e-16
rs56839008,15	49	15	28328485	T	C	0.082769	-11.4795	-11.4795	0.856826	0.856826	6.2e-41	6.2e-41
rs56839008,15	5	15	28328485	T	C	0.082769	-7.34915	-7.34915	0.852375	0.852375	6.6e-18	6.6e-18
rs56839008,15	50	15	28328485	T	C	0.082769	7.70815	7.70815	1.06142	1.06142	3.8e-13	3.8e-13
rs56839008,15	53	15	28328485	T	C	0.082769	7.84377	7.84377	0.825603	0.825603	2.1e-21	2.1e-21
rs56839008,15	54	15	28328485	T	C	0.082769	12.2278	12.2278	1.05901	1.05901	7.7e-31	7.7e-31
rs56839008,15	56	15	28328485	T	C	0.082769	13.3141	13.3141	0.92819	0.92819	1.2e-46	1.2e-46
rs56839008,15	57	15	28328485	T	C	0.082769	5.97712	5.97712	0.807733	0.807733	1.4e-13	1.4e-13
rs56839008,15	60	15	28328485	T	C	0.082769	-4.17506	-4.17506	0.702811	0.702811	2.8e-09	2.8e-09
rs56839008,15	61	15	28328485	T	C	0.082769	-5.25956	-5.25956	0.726285	0.726285	4.4e-13	4.4e-13
rs56839008,15	64	15	28328485	T	C	0.082769	10.0673	10.0673	0.827493	0.827493	4.7e-34	4.7e-34
rs56839008,15	66	15	28328485	T	C	0.082769	-14.6378	-14.6378	1.65069	1.65069	7.5e-19	7.5e-19
rs56839008,15	67	15	28328485	T	C	0.082769	10.7523	10.7523	0.804668	0.804668	1e-40	1e-40
rs56839008,15	68	15	28328485	T	C	0.082769	7.43312	7.43312	0.86704	0.86704	1e-17	1e-17
rs56839008,15	71	15	28328485	T	C	0.082769	10.9513	10.9513	0.929734	0.929734	5e-32	5e-32
rs56839008,15	72	15	28328485	T	C	0.082769	31.1435	31.1435	1.63491	1.63491	6.7e-81	6.7e-81
rs56839008,15	73	15	28328485	T	C	0.082769	-9.79111	-9.79111	1.06633	1.06633	4.2e-20	4.2e-20
rs56839008,15	74	15	28328485	T	C	0.082769	-7.82458	-7.82458	1.06223	1.06223	1.8e-13	1.8e-13
rs56839008,15	75	15	28328485	T	C	0.082769	-11.1688	-11.1688	1.12081	1.12081	2.2e-23	2.2e-23
rs56839008,15	77	15	28328485	T	C	0.082769	-5.32823	-5.32823	0.903513	0.903513	3.7e-09	3.7e-09
rs56839008,15	79	15	28328485	T	C	0.082769	7.09998	7.09998	0.792903	0.792903	3.4e-19	3.4e-19
rs56839008,15	8	15	28328485	T	C	0.082769	-11.3402	-11.3402	1.50468	1.50468	4.8e-14	4.8e-14
rs56839008,15	80	15	28328485	T	C	0.082769	-7.14716	-7.14716	0.876824	0.876824	3.6e-16	3.6e-16
rs56839008,15	82	15	28328485	T	C	0.082769	-8.24257	-8.24257	1.00836	1.00836	3e-16	3e-16
rs56839008,15	83	15	28328485	T	C	0.082769	11.4856	11.4856	0.965372	0.965372	1.2e-32	1.2e-32
rs56839008,15	86	15	28328485	T	C	0.082769	-14.1422	-14.1422	2.18712	2.18712	1e-10	1e-10
rs56839008,15	87	15	28328485	T	C	0.082769	-5.13327	-5.13327	0.897145	0.897145	1.1e-08	1.1e-08
rs56839008,15	9	15	28328485	T	C	0.082769	-8.86025	-8.86025	0.921897	0.921897	7.2e-22	7.2e-22
rs56839008,15	91	15	28328485	T	C	0.082769	-12.2473	-12.2473	0.977811	0.977811	5.4e-36	5.4e-36
rs56839008,15	92	15	28328485	T	C	0.082769	-13.1015	-13.1015	1.22158	1.22158	7.8e-27	7.8e-27
rs56839008,15	94	15	28328485	T	C	0.082769	-16.1241	-16.1241	0.825951	0.825951	7.2e-85	7.2e-85
rs56839008,15	95	15	28328485	T	C	0.082769	-12.0459	-12.0459	1.1378	1.1378	3.4e-26	3.4e-26
rs56839008,15	97	15	28328485	T	C	0.082769	-12.3608	-12.3608	0.988205	0.988205	6.7e-36	6.7e-36
rs56839008,15	99	15	28328485	T	C	0.082769	-11.496	-11.496	1.08192	1.08192	2.3e-26	2.3e-26
rs77542847,15	1	15	28330373	A	C	0.083834	12.7252	12.7252	1.5795	1.5795	7.9e-16	7.9e-16
rs77542847,15	101	15	28330373	A	C	0.083834	-9.14653	-9.14653	0.882835	0.882835	3.8e-25	3.8e-25
rs77542847,15	102	15	28330373	A	C	0.083834	18.0655	18.0655	1.11571	1.11571	5.8e-59	5.8e-59
rs77542847,15	103	15	28330373	A	C	0.083834	-9.99316	-9.99316	0.942138	0.942138	2.8e-26	2.8e-26
rs77542847,15	104	15	28330373	A	C	0.083834	6.60217	6.60217	0.891195	0.891195	1.3e-13	1.3e-13
rs77542847,15	105	15	28330373	A	C	0.083834	-13.5033	-13.5033	1.80741	1.80741	8e-14	8e-14
rs77542847,15	110	15	28330373	A	C	0.083834	-7.83768	-7.83768	1.02998	1.02998	2.8e-14	2.8e-14
rs77542847,15	111	15	28330373	A	C	0.083834	-11.0937	-11.0937	0.748972	0.748972	1.2e-49	1.2e-49
rs77542847,15	112	15	28330373	A	C	0.083834	5.44703	5.44703	0.960115	0.960115	1.4e-08	1.4e-08
rs77542847,15	116	15	28330373	A	C	0.083834	-5.98007	-5.98007	0.915272	0.915272	6.4e-11	6.4e-11
rs77542847,15	117	15	28330373	A	C	0.083834	8.93988	8.93988	0.771617	0.771617	4.9e-31	4.9e-31
rs77542847,15	119	15	28330373	A	C	0.083834	7.00263	7.00263	0.874441	0.874441	1.2e-15	1.2e-15
rs77542847,15	120	15	28330373	A	C	0.083834	-6.629	-6.629	0.802159	0.802159	1.4e-16	1.4e-16
rs77542847,15	121	15	28330373	A	C	0.083834	-13.3624	-13.3624	0.94308	0.94308	1.4e-45	1.4e-45
rs77542847,15	123	15	28330373	A	C	0.083834	19.7036	19.7036	1.67227	1.67227	4.8e-32	4.8e-32
rs77542847,15	124	15	28330373	A	C	0.083834	18.2449	18.2449	0.939067	0.939067	4.4e-84	4.4e-84
rs77542847,15	125	15	28330373	A	C	0.083834	-7.52256	-7.52256	0.803733	0.803733	8e-21	8e-21
rs77542847,15	127	15	28330373	A	C	0.083834	6.64109	6.64109	0.751586	0.751586	9.9e-19	9.9e-19
rs77542847,15	15	15	28330373	A	C	0.083834	10.9524	10.9524	0.846736	0.846736	2.9e-38	2.9e-38
rs77542847,15	16	15	28330373	A	C	0.083834	-17.8076	-17.8076	1.22382	1.22382	5.8e-48	5.8e-48
rs77542847,15	17	15	28330373	A	C	0.083834	6.34712	6.34712	0.731126	0.731126	3.9e-18	3.9e-18
rs77542847,15	19	15	28330373	A	C	0.083834	9.25221	9.25221	1.09162	1.09162	2.3e-17	2.3e-17
rs77542847,15	21	15	28330373	A	C	0.083834	-6.42776	-6.42776	0.985804	0.985804	7e-11	7e-11
rs77542847,15	22	15	28330373	A	C	0.083834	8.58933	8.58933	0.977638	0.977638	1.6e-18	1.6e-18
rs77542847,15	23	15	28330373	A	C	0.083834	9.24311	9.24311	0.986481	0.986481	7.3e-21	7.3e-21
rs77542847,15	25	15	28330373	A	C	0.083834	21.4616	21.4616	1.39563	1.39563	2.3e-53	2.3e-53
rs77542847,15	27	15	28330373	A	C	0.083834	-13.676	-13.676	1.52518	1.52518	3.1e-19	3.1e-19
rs77542847,15	28	15	28330373	A	C	0.083834	29.7774	29.7774	1.88652	1.88652	4e-56	4e-56
rs77542847,15	29	15	28330373	A	C	0.083834	4.8611	4.8611	0.828745	0.828745	4.5e-09	4.5e-09
rs77542847,15	3	15	28330373	A	C	0.083834	-12.9598	-12.9598	1.68848	1.68848	1.6e-14	1.6e-14
rs77542847,15	32	15	28330373	A	C	0.083834	16.252	16.252	1.21463	1.21463	7.9e-41	7.9e-41
rs77542847,15	33	15	28330373	A	C	0.083834	-17.342	-17.342	0.938851	0.938851	3.5e-76	3.5e-76
rs77542847,15	36	15	28330373	A	C	0.083834	9.94049	9.94049	1.18342	1.18342	4.5e-17	4.5e-17
rs77542847,15	38	15	28330373	A	C	0.083834	-12.774	-12.774	0.716702	0.716702	4.7e-71	4.7e-71
rs77542847,15	39	15	28330373	A	C	0.083834	-10.4819	-10.4819	0.869224	0.869224	1.7e-33	1.7e-33
rs77542847,15	43	15	28330373	A	C	0.083834	15.9352	15.9352	1.06092	1.06092	5.4e-51	5.4e-51
rs77542847,15	45	15	28330373	A	C	0.083834	-13.0149	-13.0149	1.18551	1.18551	4.9e-28	4.9e-28
rs77542847,15	47	15	28330373	A	C	0.083834	8.5111	8.5111	0.901038	0.901038	3.5e-21	3.5e-21
rs77542847,15	49	15	28330373	A	C	0.083834	-12.7355	-12.7355	0.849751	0.849751	8.9e-51	8.9e-51
rs77542847,15	5	15	28330373	A	C	0.083834	-5.76055	-5.76055	0.845337	0.845337	9.5e-12	9.5e-12
rs77542847,15	50	15	28330373	A	C	0.083834	13.8793	13.8793	1.05265	1.05265	1.1e-39	1.1e-39
rs77542847,15	53	15	28330373	A	C	0.083834	5.92982	5.92982	0.818785	0.818785	4.4e-13	4.4e-13
rs77542847,15	54	15	28330373	A	C	0.083834	18.4308	18.4308	1.05027	1.05027	6.1e-69	6.1e-69
rs77542847,15	56	15	28330373	A	C	0.083834	16.4209	16.4209	0.920525	0.920525	3.5e-71	3.5e-71
rs77542847,15	57	15	28330373	A	C	0.083834	4.38556	4.38556	0.801064	0.801064	4.4e-08	4.4e-08
rs77542847,15	64	15	28330373	A	C	0.083834	12.2328	12.2328	0.82066	0.82066	3e-50	3e-50
rs77542847,15	66	15	28330373	A	C	0.083834	-11.2816	-11.2816	1.63706	1.63706	5.5e-12	5.5e-12
rs77542847,15	67	15	28330373	A	C	0.083834	10.1843	10.1843	0.798024	0.798024	2.7e-37	2.7e-37
rs77542847,15	68	15	28330373	A	C	0.083834	7.27803	7.27803	0.859881	0.859881	2.6e-17	2.6e-17
rs77542847,15	7	15	28330373	A	C	0.083834	5.37888	5.37888	0.904432	0.904432	2.7e-09	2.7e-09
rs77542847,15	70	15	28330373	A	C	0.083834	4.82863	4.82863	0.791763	0.791763	1.1e-09	1.1e-09
rs77542847,15	71	15	28330373	A	C	0.083834	9.00095	9.00095	0.922057	0.922057	1.6e-22	1.6e-22
rs77542847,15	72	15	28330373	A	C	0.083834	29.0455	29.0455	1.62141	1.62141	9.2e-72	9.2e-72
rs77542847,15	73	15	28330373	A	C	0.083834	-6.71572	-6.71572	1.05752	1.05752	2.1e-10	2.1e-10
rs77542847,15	75	15	28330373	A	C	0.083834	-12.2132	-12.2132	1.11155	1.11155	4.4e-28	4.4e-28
rs77542847,15	8	15	28330373	A	C	0.083834	-11.9933	-11.9933	1.49225	1.49225	9.2e-16	9.2e-16
rs77542847,15	80	15	28330373	A	C	0.083834	-6.84547	-6.84547	0.869584	0.869584	3.5e-15	3.5e-15
rs77542847,15	82	15	28330373	A	C	0.083834	-7.26607	-7.26607	1.00003	1.00003	3.7e-13	3.7e-13
rs77542847,15	83	15	28330373	A	C	0.083834	8.9144	8.9144	0.957401	0.957401	1.3e-20	1.3e-20
rs77542847,15	86	15	28330373	A	C	0.083834	-16.4796	-16.4796	2.16906	2.16906	3e-14	3e-14
rs77542847,15	87	15	28330373	A	C	0.083834	-8.86983	-8.86983	0.889737	0.889737	2.1e-23	2.1e-23
rs77542847,15	89	15	28330373	A	C	0.083834	5.58042	5.58042	0.892053	0.892053	4e-10	4e-10
rs77542847,15	9	15	28330373	A	C	0.083834	-9.37678	-9.37678	0.914284	0.914284	1.1e-24	1.1e-24
rs77542847,15	91	15	28330373	A	C	0.083834	-9.93946	-9.93946	0.969737	0.969737	1.2e-24	1.2e-24
rs77542847,15	92	15	28330373	A	C	0.083834	-10.4078	-10.4078	1.21149	1.21149	8.6e-18	8.6e-18
rs77542847,15	93	15	28330373	A	C	0.083834	-9.58158	-9.58158	0.935726	0.935726	1.3e-24	1.3e-24
rs77542847,15	94	15	28330373	A	C	0.083834	-16.9303	-16.9303	0.819131	0.819131	6.6e-95	6.6e-95
rs77542847,15	95	15	28330373	A	C	0.083834	-10.1495	-10.1495	1.1284	1.1284	2.4e-19	2.4e-19
rs77542847,15	96	15	28330373	A	C	0.083834	7.26944	7.26944	1.05466	1.05466	5.5e-12	5.5e-12
rs77542847,15	97	15	28330373	A	C	0.083834	-9.13195	-9.13195	0.980045	0.980045	1.2e-20	1.2e-20
rs77542847,15	99	15	28330373	A	C	0.083834	-11.1856	-11.1856	1.07299	1.07299	1.9e-25	1.9e-25
rs4778138,15	0	15	28335820	G	A	0.112972	-10.7121	-10.7121	0.869997	0.869997	7.7e-35	7.7e-35
rs4778138,15	1	15	28335820	G	A	0.112972	13.8664	13.8664	1.38521	1.38521	1.4e-23	1.4e-23
rs4778138,15	100	15	28335820	G	A	0.112972	-11.7862	-11.7862	1.29257	1.29257	7.6e-20	7.6e-20
rs4778138,15	101	15	28335820	G	A	0.112972	-7.10571	-7.10571	0.774243	0.774243	4.4e-20	4.4e-20
rs4778138,15	102	15	28335820	G	A	0.112972	19.121	19.121	0.978477	0.978477	4.9e-85	4.9e-85
rs4778138,15	103	15	28335820	G	A	0.112972	-9.71314	-9.71314	0.826252	0.826252	6.6e-32	6.6e-32
rs4778138,15	104	15	28335820	G	A	0.112972	7.84178	7.84178	0.781574	0.781574	1.1e-23	1.1e-23
rs4778138,15	105	15	28335820	G	A	0.112972	-17.8001	-17.8001	1.58509	1.58509	2.9e-29	2.9e-29
rs4778138,15	107	15	28335820	G	A	0.112972	7.58092	7.58092	0.756907	0.756907	1.3e-23	1.3e-23
rs4778138,15	108	15	28335820	G	A	0.112972	4.08735	4.08735	0.733586	0.733586	2.5e-08	2.5e-08
rs4778138,15	109	15	28335820	G	A	0.112972	9.69207	9.69207	1.04328	1.04328	1.5e-20	1.5e-20
rs4778138,15	11	15	28335820	G	A	0.112972	6.50068	6.50068	0.757145	0.757145	9e-18	9e-18
rs4778138,15	110	15	28335820	G	A	0.112972	-8.02443	-8.02443	0.90329	0.90329	6.5e-19	6.5e-19
rs4778138,15	111	15	28335820	G	A	0.112972	-9.09561	-9.09561	0.656846	0.656846	1.3e-43	1.3e-43
rs4778138,15	113	15	28335820	G	A	0.112972	-10.0575	-10.0575	0.969876	0.969876	3.4e-25	3.4e-25
rs4778138,15	117	15	28335820	G	A	0.112972	11.0958	11.0958	0.676705	0.676705	2e-60	2e-60
rs4778138,15	119	15	28335820	G	A	0.112972	4.52003	4.52003	0.766882	0.766882	3.8e-09	3.8e-09
rs4778138,15	120	15	28335820	G	A	0.112972	-5.73731	-5.73731	0.70349	0.70349	3.5e-16	3.5e-16
rs4778138,15	121	15	28335820	G	A	0.112972	-10.0084	-10.0084	0.827078	0.827078	1e-33	1e-33
rs4778138,15	123	15	28335820	G	A	0.112972	23.043	23.043	1.46657	1.46657	1.2e-55	1.2e-55
rs4778138,15	124	15	28335820	G	A	0.112972	16.995	16.995	0.823558	0.823558	1.3e-94	1.3e-94
rs4778138,15	125	15	28335820	G	A	0.112972	-5.82733	-5.82733	0.704871	0.704871	1.4e-16	1.4e-16
rs4778138,15	126	15	28335820	G	A	0.112972	6.28168	6.28168	0.650693	0.650693	4.7e-22	4.7e-22
rs4778138,15	15	15	28335820	G	A	0.112972	9.27041	9.27041	0.742585	0.742585	9.1e-36	9.1e-36
rs4778138,15	16	15	28335820	G	A	0.112972	-22.3129	-22.3129	1.07328	1.07328	5.4e-96	5.4e-96
rs4778138,15	17	15	28335820	G	A	0.112972	5.09912	5.09912	0.641194	0.641194	1.8e-15	1.8e-15
rs4778138,15	2	15	28335820	G	A	0.112972	-4.55065	-4.55065	0.818499	0.818499	2.7e-08	2.7e-08
rs4778138,15	22	15	28335820	G	A	0.112972	9.30232	9.30232	0.857385	0.857385	2e-27	2e-27
rs4778138,15	23	15	28335820	G	A	0.112972	7.26237	7.26237	0.86514	0.86514	4.7e-17	4.7e-17
rs4778138,15	25	15	28335820	G	A	0.112972	15.6041	15.6041	1.22396	1.22396	3.2e-37	3.2e-37
rs4778138,15	26	15	28335820	G	A	0.112972	6.71517	6.71517	0.715614	0.715614	6.4e-21	6.4e-21
rs4778138,15	27	15	28335820	G	A	0.112972	-16.9648	-16.9648	1.33758	1.33758	7.3e-37	7.3e-37
rs4778138,15	28	15	28335820	G	A	0.112972	31.696	31.696	1.65447	1.65447	8.3e-82	8.3e-82
rs4778138,15	3	15	28335820	G	A	0.112972	-18.5466	-18.5466	1.48079	1.48079	5.5e-36	5.5e-36
rs4778138,15	30	15	28335820	G	A	0.112972	-6.37964	-6.37964	0.841379	0.841379	3.4e-14	3.4e-14
rs4778138,15	32	15	28335820	G	A	0.112972	19.7822	19.7822	1.06522	1.06522	5.5e-77	5.5e-77
rs4778138,15	33	15	28335820	G	A	0.112972	-15.8296	-15.8296	0.823369	0.823369	2.3e-82	2.3e-82
rs4778138,15	35	15	28335820	G	A	0.112972	6.7543	6.7543	1.04774	1.04774	1.1e-10	1.1e-10
rs4778138,15	36	15	28335820	G	A	0.112972	6.90152	6.90152	1.03786	1.03786	2.9e-11	2.9e-11
rs4778138,15	38	15	28335820	G	A	0.112972	-12.2807	-12.2807	0.628545	0.628545	5.2e-85	5.2e-85
rs4778138,15	39	15	28335820	G	A	0.112972	-9.10625	-9.10625	0.762306	0.762306	6.8e-33	6.8e-33
rs4778138,15	4	15	28335820	G	A	0.112972	-4.87085	-4.87085	0.860867	0.860867	1.5e-08	1.5e-08
rs4778138,15	43	15	28335820	G	A	0.112972	12.1615	12.1615	0.930419	0.930419	4.8e-39	4.8e-39
rs4778138,15	45	15	28335820	G	A	0.112972	-10.2767	-10.2767	1.03968	1.03968	4.9e-23	4.9e-23
rs4778138,15	47	15	28335820	G	A	0.112972	7.98376	7.98376	0.790207	0.790207	5.3e-24	5.3e-24
rs4778138,15	49	15	28335820	G	A	0.112972	-11.8008	-11.8008	0.745229	0.745229	1.8e-56	1.8e-56
rs4778138,15	5	15	28335820	G	A	0.112972	-8.59264	-8.59264	0.741357	0.741357	4.6e-31	4.6e-31
rs4778138,15	50	15	28335820	G	A	0.112972	8.50501	8.50501	0.923171	0.923171	3.2e-20	3.2e-20
rs4778138,15	53	15	28335820	G	A	0.112972	8.04762	8.04762	0.718072	0.718072	3.8e-29	3.8e-29
rs4778138,15	54	15	28335820	G	A	0.112972	13.3501	13.3501	0.921081	0.921081	1.3e-47	1.3e-47
rs4778138,15	56	15	28335820	G	A	0.112972	15.6767	15.6767	0.807297	0.807297	5.4e-84	5.4e-84
rs4778138,15	57	15	28335820	G	A	0.112972	6.96044	6.96044	0.70253	0.70253	3.9e-23	3.9e-23
rs4778138,15	60	15	28335820	G	A	0.112972	-3.77386	-3.77386	0.611273	0.611273	6.7e-10	6.7e-10
rs4778138,15	61	15	28335820	G	A	0.112972	-5.35008	-5.35008	0.63169	0.63169	2.5e-17	2.5e-17
rs4778138,15	63	15	28335820	G	A	0.112972	7.69575	7.69575	1.2984	1.2984	3.1e-09	3.1e-09
rs4778138,15	64	15	28335820	G	A	0.112972	10.9154	10.9154	0.719716	0.719716	5.9e-52	5.9e-52
rs4778138,15	66	15	28335820	G	A	0.112972	-15.4454	-15.4454	1.4357	1.4357	5.4e-27	5.4e-27
rs4778138,15	67	15	28335820	G	A	0.112972	11.7333	11.7333	0.699864	0.699864	4.4e-63	4.4e-63
rs4778138,15	68	15	28335820	G	A	0.112972	8.50642	8.50642	0.754112	0.754112	1.6e-29	1.6e-29
rs4778138,15	70	15	28335820	G	A	0.112972	4.05531	4.05531	0.694373	0.694373	5.2e-09	5.2e-09
rs4778138,15	71	15	28335820	G	A	0.112972	11.7631	11.7631	0.808641	0.808641	6.1e-48	6.1e-48
rs4778138,15	72	15	28335820	G	A	0.112972	32.1866	32.1866	1.42197	1.42197	2e-113	2e-113
rs4778138,15	73	15	28335820	G	A	0.112972	-10.5141	-10.5141	0.927443	0.927443	8.6e-30	8.6e-30
rs4778138,15	74	15	28335820	G	A	0.112972	-9.31793	-9.31793	0.923877	0.923877	6.4e-24	6.4e-24
rs4778138,15	75	15	28335820	G	A	0.112972	-11.2662	-11.2662	0.974829	0.974829	6.8e-31	6.8e-31
rs4778138,15	77	15	28335820	G	A	0.112972	-5.67688	-5.67688	0.785835	0.785835	5e-13	5e-13
rs4778138,15	79	15	28335820	G	A	0.112972	6.90713	6.90713	0.689631	0.689631	1.3e-23	1.3e-23
rs4778138,15	8	15	28335820	G	A	0.112972	-12.8834	-12.8834	1.3087	1.3087	7.2e-23	7.2e-23
rs4778138,15	80	15	28335820	G	A	0.112972	-6.26932	-6.26932	0.762622	0.762622	2e-16	2e-16
rs4778138,15	82	15	28335820	G	A	0.112972	-8.54265	-8.54265	0.877021	0.877021	2e-22	2e-22
rs4778138,15	83	15	28335820	G	A	0.112972	11.8678	11.8678	0.839637	0.839637	2.3e-45	2.3e-45
rs4778138,15	86	15	28335820	G	A	0.112972	-15.6814	-15.6814	1.90225	1.90225	1.7e-16	1.7e-16
rs4778138,15	87	15	28335820	G	A	0.112972	-5.80429	-5.80429	0.780296	0.780296	1e-13	1e-13
rs4778138,15	9	15	28335820	G	A	0.112972	-9.73009	-9.73009	0.801824	0.801824	6.9e-34	6.9e-34
rs4778138,15	91	15	28335820	G	A	0.112972	-13.2875	-13.2875	0.850456	0.850456	5e-55	5e-55
rs4778138,15	92	15	28335820	G	A	0.112972	-13.5854	-13.5854	1.06248	1.06248	1.9e-37	1.9e-37
rs4778138,15	93	15	28335820	G	A	0.112972	-5.33046	-5.33046	0.820628	0.820628	8.3e-11	8.3e-11
rs4778138,15	94	15	28335820	G	A	0.112972	-16.4819	-16.4819	0.718375	0.718375	1.7e-116	1.7e-116
rs4778138,15	95	15	28335820	G	A	0.112972	-13.0314	-13.0314	0.989603	0.989603	1.3e-39	1.3e-39
rs4778138,15	96	15	28335820	G	A	0.112972	5.93469	5.93469	0.924929	0.924929	1.4e-10	1.4e-10
rs4778138,15	97	15	28335820	G	A	0.112972	-12.2284	-12.2284	0.859495	0.859495	6.2e-46	6.2e-46
rs4778138,15	99	15	28335820	G	A	0.112972	-12.6636	-12.6636	0.941005	0.941005	2.8e-41	2.8e-41
rs7164220,15	0	15	28341609	C	A	0.090417	-10.2236	-10.2236	0.961502	0.961502	2.1e-26	2.1e-26
rs7164220,15	1	15	28341609	C	A	0.090417	13.3536	13.3536	1.53091	1.53091	2.7e-18	2.7e-18
rs7164220,15	100	15	28341609	C	A	0.090417	-11.5587	-11.5587	1.42852	1.42852	5.9e-16	5.9e-16
rs7164220,15	101	15	28341609	C	A	0.090417	-6.84745	-6.84745	0.855677	0.855677	1.2e-15	1.2e-15
rs7164220,15	102	15	28341609	C	A	0.090417	19.1178	19.1178	1.08139	1.08139	6.1e-70	6.1e-70
rs7164220,15	103	15	28341609	C	A	0.090417	-9.54919	-9.54919	0.913156	0.913156	1.4e-25	1.4e-25
rs7164220,15	104	15	28341609	C	A	0.090417	7.36928	7.36928	0.86378	0.86378	1.4e-17	1.4e-17
rs7164220,15	105	15	28341609	C	A	0.090417	-17.1041	-17.1041	1.75181	1.75181	1.6e-22	1.6e-22
rs7164220,15	107	15	28341609	C	A	0.090417	6.62205	6.62205	0.836517	0.836517	2.4e-15	2.4e-15
rs7164220,15	109	15	28341609	C	A	0.090417	9.59765	9.59765	1.15301	1.15301	8.5e-17	8.5e-17
rs7164220,15	11	15	28341609	C	A	0.090417	5.53046	5.53046	0.836781	0.836781	3.9e-11	3.9e-11
rs7164220,15	110	15	28341609	C	A	0.090417	-7.21445	-7.21445	0.998297	0.998297	4.9e-13	4.9e-13
rs7164220,15	111	15	28341609	C	A	0.090417	-9.37527	-9.37527	0.725932	0.725932	3.7e-38	3.7e-38
rs7164220,15	113	15	28341609	C	A	0.090417	-9.68335	-9.68335	1.07189	1.07189	1.7e-19	1.7e-19
rs7164220,15	117	15	28341609	C	A	0.090417	10.1492	10.1492	0.74788	0.74788	6e-42	6e-42
rs7164220,15	120	15	28341609	C	A	0.090417	-5.62948	-5.62948	0.777483	0.777483	4.5e-13	4.5e-13
rs7164220,15	121	15	28341609	C	A	0.090417	-9.39508	-9.39508	0.914069	0.914069	8.8e-25	8.8e-25
rs7164220,15	123	15	28341609	C	A	0.090417	21.7381	21.7381	1.62083	1.62083	5.2e-41	5.2e-41
rs7164220,15	124	15	28341609	C	A	0.090417	16.3548	16.3548	0.910179	0.910179	3.4e-72	3.4e-72
rs7164220,15	125	15	28341609	C	A	0.090417	-5.18191	-5.18191	0.779008	0.779008	2.9e-11	2.9e-11
rs7164220,15	126	15	28341609	C	A	0.090417	6.14896	6.14896	0.719132	0.719132	1.2e-17	1.2e-17
rs7164220,15	15	15	28341609	C	A	0.090417	8.98158	8.98158	0.820689	0.820689	7.1e-28	7.1e-28
rs7164220,15	16	15	28341609	C	A	0.090417	-21.0252	-21.0252	1.18617	1.18617	2.7e-70	2.7e-70
rs7164220,15	17	15	28341609	C	A	0.090417	4.50478	4.50478	0.708635	0.708635	2.1e-10	2.1e-10
rs7164220,15	22	15	28341609	C	A	0.090417	8.59084	8.59084	0.947564	0.947564	1.2e-19	1.2e-19
rs7164220,15	23	15	28341609	C	A	0.090417	6.17857	6.17857	0.956134	0.956134	1e-10	1e-10
rs7164220,15	25	15	28341609	C	A	0.090417	14.8204	14.8204	1.3527	1.3527	6.2e-28	6.2e-28
rs7164220,15	26	15	28341609	C	A	0.090417	7.42532	7.42532	0.790882	0.790882	6.1e-21	6.1e-21
rs7164220,15	27	15	28341609	C	A	0.090417	-16.5271	-16.5271	1.47827	1.47827	5.1e-29	5.1e-29
rs7164220,15	28	15	28341609	C	A	0.090417	30.4352	30.4352	1.82848	1.82848	3.3e-62	3.3e-62
rs7164220,15	3	15	28341609	C	A	0.090417	-18.3827	-18.3827	1.63654	1.63654	2.8e-29	2.8e-29
rs7164220,15	30	15	28341609	C	A	0.090417	-5.59515	-5.59515	0.929874	0.929874	1.8e-09	1.8e-09
rs7164220,15	32	15	28341609	C	A	0.090417	18.4017	18.4017	1.17726	1.17726	4.5e-55	4.5e-55
rs7164220,15	33	15	28341609	C	A	0.090417	-15.239	-15.239	0.90997	0.90997	6e-63	6e-63
rs7164220,15	35	15	28341609	C	A	0.090417	6.58329	6.58329	1.15794	1.15794	1.3e-08	1.3e-08
rs7164220,15	38	15	28341609	C	A	0.090417	-12.5446	-12.5446	0.694655	0.694655	6.7e-73	6.7e-73
rs7164220,15	39	15	28341609	C	A	0.090417	-8.5629	-8.5629	0.842485	0.842485	2.9e-24	2.9e-24
rs7164220,15	43	15	28341609	C	A	0.090417	11.0169	11.0169	1.02828	1.02828	8.8e-27	8.8e-27
rs7164220,15	45	15	28341609	C	A	0.090417	-9.29215	-9.29215	1.14904	1.14904	6.1e-16	6.1e-16
rs7164220,15	47	15	28341609	C	A	0.090417	7.36073	7.36073	0.87332	0.87332	3.5e-17	3.5e-17
rs7164220,15	49	15	28341609	C	A	0.090417	-11.5197	-11.5197	0.823611	0.823611	1.9e-44	1.9e-44
rs7164220,15	5	15	28341609	C	A	0.090417	-7.38751	-7.38751	0.819333	0.819333	1.9e-19	1.9e-19
rs7164220,15	50	15	28341609	C	A	0.090417	8.34624	8.34624	1.02027	1.02027	2.8e-16	2.8e-16
rs7164220,15	53	15	28341609	C	A	0.090417	7.92793	7.92793	0.793598	0.793598	1.7e-23	1.7e-23
rs7164220,15	54	15	28341609	C	A	0.090417	13.1493	13.1493	1.01796	1.01796	3.6e-38	3.6e-38
rs7164220,15	56	15	28341609	C	A	0.090417	14.7233	14.7233	0.892208	0.892208	3.5e-61	3.5e-61
rs7164220,15	57	15	28341609	C	A	0.090417	6.37205	6.37205	0.776421	0.776421	2.3e-16	2.3e-16
rs7164220,15	61	15	28341609	C	A	0.090417	-5.54176	-5.54176	0.698131	0.698131	2.1e-15	2.1e-15
rs7164220,15	64	15	28341609	C	A	0.090417	10.6269	10.6269	0.795415	0.795415	1e-40	1e-40
rs7164220,15	66	15	28341609	C	A	0.090417	-14.7703	-14.7703	1.5867	1.5867	1.3e-20	1.3e-20
rs7164220,15	67	15	28341609	C	A	0.090417	10.868	10.868	0.773475	0.773475	7.6e-45	7.6e-45
rs7164220,15	68	15	28341609	C	A	0.090417	7.58832	7.58832	0.833429	0.833429	8.6e-20	8.6e-20
rs7164220,15	71	15	28341609	C	A	0.090417	11.5949	11.5949	0.893693	0.893693	1.7e-38	1.7e-38
rs7164220,15	72	15	28341609	C	A	0.090417	30.6857	30.6857	1.57153	1.57153	6.6e-85	6.6e-85
rs7164220,15	73	15	28341609	C	A	0.090417	-9.66205	-9.66205	1.02499	1.02499	4.2e-21	4.2e-21
rs7164220,15	74	15	28341609	C	A	0.090417	-8.76738	-8.76738	1.02105	1.02105	9e-18	9e-18
rs7164220,15	75	15	28341609	C	A	0.090417	-10.9249	-10.9249	1.07736	1.07736	3.7e-24	3.7e-24
rs7164220,15	77	15	28341609	C	A	0.090417	-5.42484	-5.42484	0.868488	0.868488	4.2e-10	4.2e-10
rs7164220,15	79	15	28341609	C	A	0.090417	7.05499	7.05499	0.762166	0.762166	2.1e-20	2.1e-20
rs7164220,15	8	15	28341609	C	A	0.090417	-11.7423	-11.7423	1.44635	1.44635	4.7e-16	4.7e-16
rs7164220,15	80	15	28341609	C	A	0.090417	-6.60644	-6.60644	0.842834	0.842834	4.6e-15	4.6e-15
rs7164220,15	82	15	28341609	C	A	0.090417	-7.97234	-7.97234	0.969266	0.969266	1.9e-16	1.9e-16
rs7164220,15	83	15	28341609	C	A	0.090417	10.5325	10.5325	0.927949	0.927949	7.4e-30	7.4e-30
rs7164220,15	86	15	28341609	C	A	0.090417	-14.538	-14.538	2.10233	2.10233	4.7e-12	4.7e-12
rs7164220,15	87	15	28341609	C	A	0.090417	-5.60139	-5.60139	0.862367	0.862367	8.3e-11	8.3e-11
rs7164220,15	9	15	28341609	C	A	0.090417	-9.06864	-9.06864	0.886159	0.886159	1.4e-24	1.4e-24
rs7164220,15	91	15	28341609	C	A	0.090417	-12.7333	-12.7333	0.939906	0.939906	8.2e-42	8.2e-42
rs7164220,15	92	15	28341609	C	A	0.090417	-13.3063	-13.3063	1.17423	1.17423	9.1e-30	9.1e-30
rs7164220,15	93	15	28341609	C	A	0.090417	-5.87824	-5.87824	0.906941	0.906941	9.1e-11	9.1e-11
rs7164220,15	94	15	28341609	C	A	0.090417	-16.6645	-16.6645	0.793933	0.793933	8.1e-98	8.1e-98
rs7164220,15	95	15	28341609	C	A	0.090417	-12.958	-12.958	1.09369	1.09369	2.2e-32	2.2e-32
rs7164220,15	97	15	28341609	C	A	0.090417	-12.6039	-12.6039	0.949896	0.949896	3.5e-40	3.5e-40
rs7164220,15	99	15	28341609	C	A	0.090417	-11.8656	-11.8656	1.03998	1.03998	3.8e-30	3.8e-30
rs58843292,15	0	15	28345931	A	G	0.053371	-13.5946	-13.5946	1.22617	1.22617	1.4e-28	1.4e-28
rs58843292,15	1	15	28345931	A	G	0.053371	19.2386	19.2386	1.95231	1.95231	6.6e-23	6.6e-23
rs58843292,15	100	15	28345931	A	G	0.053371	-16.0743	-16.0743	1.82174	1.82174	1.1e-18	1.1e-18
rs58843292,15	101	15	28345931	A	G	0.053371	-9.69887	-9.69887	1.09121	1.09121	6.2e-19	6.2e-19
rs58843292,15	102	15	28345931	A	G	0.053371	28.3207	28.3207	1.37906	1.37906	1e-93	1e-93
rs58843292,15	103	15	28345931	A	G	0.053371	-14.2137	-14.2137	1.16451	1.16451	2.9e-34	2.9e-34
rs58843292,15	104	15	28345931	A	G	0.053371	9.53009	9.53009	1.10155	1.10155	5.1e-18	5.1e-18
rs58843292,15	105	15	28345931	A	G	0.053371	-25.064	-25.064	2.23402	2.23402	3.3e-29	3.3e-29
rs58843292,15	107	15	28345931	A	G	0.053371	8.287	8.287	1.06678	1.06678	8e-15	8e-15
rs58843292,15	109	15	28345931	A	G	0.053371	13.7063	13.7063	1.47039	1.47039	1.1e-20	1.1e-20
rs58843292,15	11	15	28345931	A	G	0.053371	8.4157	8.4157	1.06712	1.06712	3.1e-15	3.1e-15
rs58843292,15	110	15	28345931	A	G	0.053371	-11.0591	-11.0591	1.27309	1.27309	3.7e-18	3.7e-18
rs58843292,15	111	15	28345931	A	G	0.053371	-13.9041	-13.9041	0.925754	0.925754	5.5e-51	5.5e-51
rs58843292,15	112	15	28345931	A	G	0.053371	6.67777	6.67777	1.18673	1.18673	1.8e-08	1.8e-08
rs58843292,15	113	15	28345931	A	G	0.053371	-13.9261	-13.9261	1.36694	1.36694	2.2e-24	2.2e-24
rs58843292,15	117	15	28345931	A	G	0.053371	14.4128	14.4128	0.953743	0.953743	1.4e-51	1.4e-51
rs58843292,15	119	15	28345931	A	G	0.053371	6.46868	6.46868	1.08084	1.08084	2.2e-09	2.2e-09
rs58843292,15	120	15	28345931	A	G	0.053371	-8.13474	-8.13474	0.991494	0.991494	2.3e-16	2.3e-16
rs58843292,15	121	15	28345931	A	G	0.053371	-14.9469	-14.9469	1.16568	1.16568	1.2e-37	1.2e-37
rs58843292,15	123	15	28345931	A	G	0.053371	31.1034	31.1034	2.06698	2.06698	3.6e-51	3.6e-51
rs58843292,15	124	15	28345931	A	G	0.053371	23.9028	23.9028	1.16072	1.16072	3.2e-94	3.2e-94
rs58843292,15	125	15	28345931	A	G	0.053371	-8.40164	-8.40164	0.99344	0.99344	2.7e-17	2.7e-17
rs58843292,15	126	15	28345931	A	G	0.053371	7.86906	7.86906	0.917082	0.917082	9.4e-18	9.4e-18
rs58843292,15	15	15	28345931	A	G	0.053371	13.7674	13.7674	1.04659	1.04659	1.6e-39	1.6e-39
rs58843292,15	16	15	28345931	A	G	0.053371	-31.151	-31.151	1.51268	1.51268	3.2e-94	3.2e-94
rs58843292,15	17	15	28345931	A	G	0.053371	6.09846	6.09846	0.903695	0.903695	1.5e-11	1.5e-11
rs58843292,15	22	15	28345931	A	G	0.053371	12.7839	12.7839	1.20839	1.20839	3.7e-26	3.7e-26
rs58843292,15	23	15	28345931	A	G	0.053371	9.17303	9.17303	1.21932	1.21932	5.4e-14	5.4e-14
rs58843292,15	25	15	28345931	A	G	0.053371	22.6241	22.6241	1.72504	1.72504	2.7e-39	2.7e-39
rs58843292,15	26	15	28345931	A	G	0.053371	9.29085	9.29085	1.00858	1.00858	3.2e-20	3.2e-20
rs58843292,15	27	15	28345931	A	G	0.053371	-24.2304	-24.2304	1.88518	1.88518	8.3e-38	8.3e-38
rs58843292,15	28	15	28345931	A	G	0.053371	44.6476	44.6476	2.3318	2.3318	1e-81	1e-81
rs58843292,15	3	15	28345931	A	G	0.053371	-25.7088	-25.7088	2.08701	2.08701	7.2e-35	7.2e-35
rs58843292,15	30	15	28345931	A	G	0.053371	-8.11765	-8.11765	1.18583	1.18583	7.6e-12	7.6e-12
rs58843292,15	32	15	28345931	A	G	0.053371	26.2382	26.2382	1.50132	1.50132	2.2e-68	2.2e-68
rs58843292,15	33	15	28345931	A	G	0.053371	-21.0096	-21.0096	1.16045	1.16045	2.9e-73	2.9e-73
rs58843292,15	36	15	28345931	A	G	0.053371	9.80122	9.80122	1.46275	1.46275	2.1e-11	2.1e-11
rs58843292,15	38	15	28345931	A	G	0.053371	-17.5116	-17.5116	0.885867	0.885867	5.6e-87	5.6e-87
rs58843292,15	39	15	28345931	A	G	0.053371	-11.6239	-11.6239	1.07439	1.07439	2.8e-27	2.8e-27
rs58843292,15	43	15	28345931	A	G	0.053371	15.8329	15.8329	1.31133	1.31133	1.5e-33	1.5e-33
rs58843292,15	45	15	28345931	A	G	0.053371	-14.4697	-14.4697	1.46532	1.46532	5.4e-23	5.4e-23
rs58843292,15	47	15	28345931	A	G	0.053371	11.8278	11.8278	1.11371	1.11371	2.4e-26	2.4e-26
rs58843292,15	49	15	28345931	A	G	0.053371	-15.5589	-15.5589	1.05032	1.05032	1.2e-49	1.2e-49
rs58843292,15	5	15	28345931	A	G	0.053371	-11.3267	-11.3267	1.04486	1.04486	2.2e-27	2.2e-27
rs58843292,15	50	15	28345931	A	G	0.053371	12.3272	12.3272	1.30111	1.30111	2.7e-21	2.7e-21
rs58843292,15	53	15	28345931	A	G	0.053371	10.9426	10.9426	1.01205	1.01205	3e-27	3e-27
rs58843292,15	54	15	28345931	A	G	0.053371	19.611	19.611	1.29817	1.29817	1.5e-51	1.5e-51
rs58843292,15	56	15	28345931	A	G	0.053371	20.7643	20.7643	1.1378	1.1378	2.1e-74	2.1e-74
rs58843292,15	57	15	28345931	A	G	0.053371	8.97965	8.97965	0.99014	0.99014	1.2e-19	1.2e-19
rs58843292,15	61	15	28345931	A	G	0.053371	-6.53895	-6.53895	0.8903	0.8903	2.1e-13	2.1e-13
rs58843292,15	63	15	28345931	A	G	0.053371	10.7935	10.7935	1.82995	1.82995	3.7e-09	3.7e-09
rs58843292,15	64	15	28345931	A	G	0.053371	15.2874	15.2874	1.01436	1.01436	2.5e-51	2.5e-51
rs58843292,15	66	15	28345931	A	G	0.053371	-21.6911	-21.6911	2.02346	2.02346	8.2e-27	8.2e-27
rs58843292,15	67	15	28345931	A	G	0.053371	15.1312	15.1312	0.986383	0.986383	4.1e-53	4.1e-53
rs58843292,15	68	15	28345931	A	G	0.053371	10.5392	10.5392	1.06284	1.06284	3.5e-23	3.5e-23
rs58843292,15	70	15	28345931	A	G	0.053371	5.8185	5.8185	0.978644	0.978644	2.8e-09	2.8e-09
rs58843292,15	71	15	28345931	A	G	0.053371	15.9551	15.9551	1.13969	1.13969	1.6e-44	1.6e-44
rs58843292,15	72	15	28345931	A	G	0.053371	44.2746	44.2746	2.00412	2.00412	3.8e-108	3.8e-108
rs58843292,15	73	15	28345931	A	G	0.053371	-13.4971	-13.4971	1.30713	1.30713	5.4e-25	5.4e-25
rs58843292,15	74	15	28345931	A	G	0.053371	-11.3081	-11.3081	1.30211	1.30211	3.8e-18	3.8e-18
rs58843292,15	75	15	28345931	A	G	0.053371	-17.2002	-17.2002	1.37392	1.37392	5.9e-36	5.9e-36
rs58843292,15	77	15	28345931	A	G	0.053371	-8.37574	-8.37574	1.10755	1.10755	4e-14	4e-14
rs58843292,15	79	15	28345931	A	G	0.053371	9.11947	9.11947	0.971961	0.971961	6.4e-21	6.4e-21
rs58843292,15	8	15	28345931	A	G	0.053371	-17.9352	-17.9352	1.84448	1.84448	2.4e-22	2.4e-22
rs58843292,15	80	15	28345931	A	G	0.053371	-10.3102	-10.3102	1.07483	1.07483	8.6e-22	8.6e-22
rs58843292,15	82	15	28345931	A	G	0.053371	-12.4151	-12.4151	1.23607	1.23607	9.8e-24	9.8e-24
rs58843292,15	83	15	28345931	A	G	0.053371	15.3893	15.3893	1.18338	1.18338	1.2e-38	1.2e-38
rs58843292,15	86	15	28345931	A	G	0.053371	-22.4409	-22.4409	2.68102	2.68102	5.7e-17	5.7e-17
rs58843292,15	87	15	28345931	A	G	0.053371	-8.46719	-8.46719	1.09974	1.09974	1.4e-14	1.4e-14
rs58843292,15	9	15	28345931	A	G	0.053371	-12.5515	-12.5515	1.13009	1.13009	1.2e-28	1.2e-28
rs58843292,15	91	15	28345931	A	G	0.053371	-17.9962	-17.9962	1.19863	1.19863	5.9e-51	5.9e-51
rs58843292,15	92	15	28345931	A	G	0.053371	-18.5783	-18.5783	1.49745	1.49745	2.4e-35	2.4e-35
rs58843292,15	93	15	28345931	A	G	0.053371	-7.0818	-7.0818	1.15659	1.15659	9.2e-10	9.2e-10
rs58843292,15	94	15	28345931	A	G	0.053371	-23.5538	-23.5538	1.01247	1.01247	1e-119	1e-119
rs58843292,15	95	15	28345931	A	G	0.053371	-18.3093	-18.3093	1.39474	1.39474	2.3e-39	2.3e-39
rs58843292,15	96	15	28345931	A	G	0.053371	7.86132	7.86132	1.30359	1.30359	1.6e-09	1.6e-09
rs58843292,15	97	15	28345931	A	G	0.053371	-17.1805	-17.1805	1.21137	1.21137	1.2e-45	1.2e-45
rs58843292,15	99	15	28345931	A	G	0.053371	-16.8554	-16.8554	1.32625	1.32625	5.3e-37	5.3e-37
rs1129038,15	0	15	28356859	C	T	0.215298	-11.7073	-11.7073	0.669759	0.669759	2e-68	2e-68
rs1129038,15	1	15	28356859	C	T	0.215298	21.9826	21.9826	1.06639	1.06639	2.1e-94	2.1e-94
rs1129038,15	100	15	28356859	C	T	0.215298	-16.9473	-16.9473	0.995072	0.995072	4.8e-65	4.8e-65
rs1129038,15	101	15	28356859	C	T	0.215298	-12.8379	-12.8379	0.596044	0.596044	6.8e-103	6.8e-103
rs1129038,15	102	15	28356859	C	T	0.215298	30.5624	30.5624	0.753272	0.753272	0	0
rs1129038,15	103	15	28356859	C	T	0.215298	-16.4469	-16.4469	0.636082	0.636082	2.1e-147	2.1e-147
rs1129038,15	104	15	28356859	C	T	0.215298	10.7316	10.7316	0.601688	0.601688	3.7e-71	3.7e-71
rs1129038,15	105	15	28356859	C	T	0.215298	-26.354	-26.354	1.22027	1.22027	1.9e-103	1.9e-103
rs1129038,15	107	15	28356859	C	T	0.215298	7.73429	7.73429	0.582698	0.582698	3.3e-40	3.3e-40
rs1129038,15	108	15	28356859	C	T	0.215298	3.17272	3.17272	0.564745	0.564745	1.9e-08	1.9e-08
rs1129038,15	109	15	28356859	C	T	0.215298	13.7758	13.7758	0.803157	0.803157	6.1e-66	6.1e-66
rs1129038,15	11	15	28356859	C	T	0.215298	9.22909	9.22909	0.582881	0.582881	1.8e-56	1.8e-56
rs1129038,15	110	15	28356859	C	T	0.215298	-13.341	-13.341	0.695389	0.695389	5e-82	5e-82
rs1129038,15	111	15	28356859	C	T	0.215298	-14.9319	-14.9319	0.505667	0.505667	1.2e-191	1.2e-191
rs1129038,15	112	15	28356859	C	T	0.215298	8.55886	8.55886	0.648219	0.648219	8.4e-40	8.4e-40
rs1129038,15	113	15	28356859	C	T	0.215298	-12.9491	-12.9491	0.74665	0.74665	2.2e-67	2.2e-67
rs1129038,15	114	15	28356859	C	T	0.215298	-6.629	-6.629	0.628564	0.628564	5.3e-26	5.3e-26
rs1129038,15	116	15	28356859	C	T	0.215298	-6.72276	-6.72276	0.617944	0.617944	1.4e-27	1.4e-27
rs1129038,15	117	15	28356859	C	T	0.215298	16.4235	16.4235	0.520955	0.520955	3.8e-218	3.8e-218
rs1129038,15	119	15	28356859	C	T	0.215298	8.39546	8.39546	0.590377	0.590377	6.8e-46	6.8e-46
rs1129038,15	120	15	28356859	C	T	0.215298	-9.5377	-9.5377	0.541576	0.541576	2e-69	2e-69
rs1129038,15	121	15	28356859	C	T	0.215298	-17.1781	-17.1781	0.636718	0.636718	2.6e-160	2.6e-160
rs1129038,15	122	15	28356859	C	T	0.215298	4.24147	4.24147	0.582691	0.582691	3.4e-13	3.4e-13
rs1129038,15	123	15	28356859	C	T	0.215298	35.4342	35.4342	1.12903	1.12903	3.3e-216	3.3e-216
rs1129038,15	124	15	28356859	C	T	0.215298	29.4359	29.4359	0.634008	0.634008	0	0
rs1129038,15	125	15	28356859	C	T	0.215298	-10.3609	-10.3609	0.542638	0.542638	2.9e-81	2.9e-81
rs1129038,15	126	15	28356859	C	T	0.215298	8.23569	8.23569	0.50093	0.50093	9.8e-61	9.8e-61
rs1129038,15	127	15	28356859	C	T	0.215298	5.77346	5.77346	0.507432	0.507432	5.4e-30	5.4e-30
rs1129038,15	14	15	28356859	C	T	0.215298	10.8942	10.8942	1.25124	1.25124	3.1e-18	3.1e-18
rs1129038,15	15	15	28356859	C	T	0.215298	14.9716	14.9716	0.571672	0.571672	3.5e-151	3.5e-151
rs1129038,15	16	15	28356859	C	T	0.215298	-32.7729	-32.7729	0.826258	0.826258	0	0
rs1129038,15	17	15	28356859	C	T	0.215298	9.17475	9.17475	0.493618	0.493618	4.1e-77	4.1e-77
rs1129038,15	19	15	28356859	C	T	0.215298	9.16097	9.16097	0.737003	0.737003	1.8e-35	1.8e-35
rs1129038,15	2	15	28356859	C	T	0.215298	-4.70896	-4.70896	0.630114	0.630114	7.8e-14	7.8e-14
rs1129038,15	20	15	28356859	C	T	0.215298	-4.12717	-4.12717	0.725907	0.725907	1.3e-08	1.3e-08
rs1129038,15	21	15	28356859	C	T	0.215298	-7.93584	-7.93584	0.665563	0.665563	8.9e-33	8.9e-33
rs1129038,15	22	15	28356859	C	T	0.215298	15.4107	15.4107	0.66005	0.66005	1.5e-120	1.5e-120
rs1129038,15	23	15	28356859	C	T	0.215298	12.4032	12.4032	0.66602	0.66602	2.1e-77	2.1e-77
rs1129038,15	25	15	28356859	C	T	0.215298	28.5863	28.5863	0.942256	0.942256	3.6e-202	3.6e-202
rs1129038,15	26	15	28356859	C	T	0.215298	9.53808	9.53808	0.550909	0.550909	3.7e-67	3.7e-67
rs1129038,15	27	15	28356859	C	T	0.215298	-25.4794	-25.4794	1.02972	1.02972	3.6e-135	3.6e-135
rs1129038,15	28	15	28356859	C	T	0.215298	49.3476	49.3476	1.27368	1.27368	0	0
rs1129038,15	29	15	28356859	C	T	0.215298	6.78756	6.78756	0.559525	0.559525	7.2e-34	7.2e-34
rs1129038,15	3	15	28356859	C	T	0.215298	-27.592	-27.592	1.13997	1.13997	2e-129	2e-129
rs1129038,15	30	15	28356859	C	T	0.215298	-8.67884	-8.67884	0.647728	0.647728	6.1e-41	6.1e-41
rs1129038,15	31	15	28356859	C	T	0.215298	-3.57079	-3.57079	0.466025	0.466025	1.8e-14	1.8e-14
rs1129038,15	32	15	28356859	C	T	0.215298	30.1879	30.1879	0.820052	0.820052	1.2e-296	1.2e-296
rs1129038,15	33	15	28356859	C	T	0.215298	-25.2323	-25.2323	0.633863	0.633863	0	0
rs1129038,15	35	15	28356859	C	T	0.215298	9.506	9.506	0.806594	0.806594	4.6e-32	4.6e-32
rs1129038,15	36	15	28356859	C	T	0.215298	13.3372	13.3372	0.798984	0.798984	1.5e-62	1.5e-62
rs1129038,15	38	15	28356859	C	T	0.215298	-19.8205	-19.8205	0.483879	0.483879	0	0
rs1129038,15	39	15	28356859	C	T	0.215298	-16.3413	-16.3413	0.586855	0.586855	1.2e-170	1.2e-170
rs1129038,15	4	15	28356859	C	T	0.215298	-7.52962	-7.52962	0.66273	0.66273	6.5e-30	6.5e-30
rs1129038,15	40	15	28356859	C	T	0.215298	-5.96531	-5.96531	0.790845	0.790845	4.6e-14	4.6e-14
rs1129038,15	43	15	28356859	C	T	0.215298	21.452	21.452	0.716275	0.716275	4.5e-197	4.5e-197
rs1129038,15	44	15	28356859	C	T	0.215298	4.42808	4.42808	0.710062	0.710062	4.5e-10	4.5e-10
rs1129038,15	45	15	28356859	C	T	0.215298	-16.8356	-16.8356	0.800392	0.800392	3.2e-98	3.2e-98
rs1129038,15	47	15	28356859	C	T	0.215298	12.9557	12.9557	0.608334	0.608334	1.2e-100	1.2e-100
rs1129038,15	48	15	28356859	C	T	0.215298	-5.70161	-5.70161	0.522118	0.522118	9.2e-28	9.2e-28
rs1129038,15	49	15	28356859	C	T	0.215298	-18.9202	-18.9202	0.573708	0.573708	1.6e-238	1.6e-238
rs1129038,15	5	15	28356859	C	T	0.215298	-12.5433	-12.5433	0.570727	0.570727	4.7e-107	4.7e-107
rs1129038,15	50	15	28356859	C	T	0.215298	16.7266	16.7266	0.710695	0.710695	1.8e-122	1.8e-122
rs1129038,15	52	15	28356859	C	T	0.215298	-3.0633	-3.0633	0.500502	0.500502	9.3e-10	9.3e-10
rs1129038,15	53	15	28356859	C	T	0.215298	11.8868	11.8868	0.552801	0.552801	1.5e-102	1.5e-102
rs1129038,15	54	15	28356859	C	T	0.215298	24.7897	24.7897	0.709086	0.709086	9.1e-268	9.1e-268
rs1129038,15	56	15	28356859	C	T	0.215298	26.9156	26.9156	0.62149	0.62149	0	0
rs1129038,15	57	15	28356859	C	T	0.215298	10.1017	10.1017	0.540836	0.540836	7.5e-78	7.5e-78
rs1129038,15	58	15	28356859	C	T	0.215298	4.0396	4.0396	0.584694	0.584694	4.9e-12	4.9e-12
rs1129038,15	60	15	28356859	C	T	0.215298	-3.02418	-3.02418	0.470583	0.470583	1.3e-10	1.3e-10
rs1129038,15	61	15	28356859	C	T	0.215298	-6.51739	-6.51739	0.486301	0.486301	5.9e-41	5.9e-41
rs1129038,15	62	15	28356859	C	T	0.215298	-3.64724	-3.64724	0.484584	0.484584	5.2e-14	5.2e-14
rs1129038,15	63	15	28356859	C	T	0.215298	11.211	11.211	0.999559	0.999559	3.4e-29	3.4e-29
rs1129038,15	64	15	28356859	C	T	0.215298	17.8162	17.8162	0.554067	0.554067	7.4e-227	7.4e-227
rs1129038,15	66	15	28356859	C	T	0.215298	-22.6191	-22.6191	1.10526	1.10526	4.4e-93	4.4e-93
rs1129038,15	67	15	28356859	C	T	0.215298	17.3968	17.3968	0.538784	0.538784	1e-228	1e-228
rs1129038,15	68	15	28356859	C	T	0.215298	13.0902	13.0902	0.580546	0.580546	1.4e-112	1.4e-112
rs1129038,15	69	15	28356859	C	T	0.215298	5.56756	5.56756	0.611251	0.611251	8.4e-20	8.4e-20
rs1129038,15	7	15	28356859	C	T	0.215298	4.82505	4.82505	0.610625	0.610625	2.7e-15	2.7e-15
rs1129038,15	70	15	28356859	C	T	0.215298	7.4387	7.4387	0.534557	0.534557	5.1e-44	5.1e-44
rs1129038,15	71	15	28356859	C	T	0.215298	17.8306	17.8306	0.622525	0.622525	2e-180	2e-180
rs1129038,15	72	15	28356859	C	T	0.215298	50.2067	50.2067	1.09469	1.09469	0	0
rs1129038,15	73	15	28356859	C	T	0.215298	-14.3871	-14.3871	0.713984	0.713984	2.7e-90	2.7e-90
rs1129038,15	74	15	28356859	C	T	0.215298	-13.4185	-13.4185	0.711239	0.711239	2.2e-79	2.2e-79
rs1129038,15	75	15	28356859	C	T	0.215298	-19.2869	-19.2869	0.750463	0.750463	1.2e-145	1.2e-145
rs1129038,15	77	15	28356859	C	T	0.215298	-7.83916	-7.83916	0.604968	0.604968	2.1e-38	2.1e-38
rs1129038,15	79	15	28356859	C	T	0.215298	9.10689	9.10689	0.530906	0.530906	5.9e-66	5.9e-66
rs1129038,15	8	15	28356859	C	T	0.215298	-20.9745	-20.9745	1.00749	1.00749	2.9e-96	2.9e-96
rs1129038,15	80	15	28356859	C	T	0.215298	-10.0018	-10.0018	0.587097	0.587097	4.4e-65	4.4e-65
rs1129038,15	81	15	28356859	C	T	0.215298	3.20624	3.20624	0.549608	0.549608	5.4e-09	5.4e-09
rs1129038,15	82	15	28356859	C	T	0.215298	-13.0958	-13.0958	0.675167	0.675167	8.3e-84	8.3e-84
rs1129038,15	83	15	28356859	C	T	0.215298	16.4556	16.4556	0.646387	0.646387	5.8e-143	5.8e-143
rs1129038,15	86	15	28356859	C	T	0.215298	-27.115	-27.115	1.46443	1.46443	1.5e-76	1.5e-76
rs1129038,15	87	15	28356859	C	T	0.215298	-11.1131	-11.1131	0.600704	0.600704	2.1e-76	2.1e-76
rs1129038,15	88	15	28356859	C	T	0.215298	3.4066	3.4066	0.536278	0.536278	2.1e-10	2.1e-10
rs1129038,15	89	15	28356859	C	T	0.215298	7.22988	7.22988	0.602267	0.602267	3.4e-33	3.4e-33
rs1129038,15	9	15	28356859	C	T	0.215298	-15.2902	-15.2902	0.617277	0.617277	1.9e-135	1.9e-135
rs1129038,15	91	15	28356859	C	T	0.215298	-18.918	-18.918	0.654716	0.654716	1.4e-183	1.4e-183
rs1129038,15	92	15	28356859	C	T	0.215298	-19.4001	-19.4001	0.817937	0.817937	2.3e-124	2.3e-124
rs1129038,15	93	15	28356859	C	T	0.215298	-11.0909	-11.0909	0.631753	0.631753	5.4e-69	5.4e-69
rs1129038,15	94	15	28356859	C	T	0.215298	-27.5411	-27.5411	0.553034	0.553034	0	0
rs1129038,15	95	15	28356859	C	T	0.215298	-20.4151	-20.4151	0.761837	0.761837	3.5e-158	3.5e-158
rs1129038,15	96	15	28356859	C	T	0.215298	9.91471	9.91471	0.712049	0.712049	4.5e-44	4.5e-44
rs1129038,15	97	15	28356859	C	T	0.215298	-16.6214	-16.6214	0.661675	0.661675	3e-139	3e-139
rs1129038,15	99	15	28356859	C	T	0.215298	-18.9511	-18.9511	0.724424	0.724424	7.5e-151	7.5e-151
rs12913832,15	0	15	28365618	A	G	0.213681	-11.7233	-11.7233	0.671876	0.671876	3.5e-68	3.5e-68
rs12913832,15	1	15	28365618	A	G	0.213681	22.2299	22.2299	1.06976	1.06976	6.5e-96	6.5e-96
rs12913832,15	100	15	28365618	A	G	0.213681	-17.1263	-17.1263	0.998217	0.998217	5.6e-66	5.6e-66
rs12913832,15	101	15	28365618	A	G	0.213681	-12.925	-12.925	0.597928	0.597928	1.3e-103	1.3e-103
rs12913832,15	102	15	28365618	A	G	0.213681	30.9643	30.9643	0.755653	0.755653	0	0
rs12913832,15	103	15	28365618	A	G	0.213681	-16.7351	-16.7351	0.638093	0.638093	1.3e-151	1.3e-151
rs12913832,15	104	15	28365618	A	G	0.213681	10.9224	10.9224	0.60359	0.60359	3.4e-73	3.4e-73
rs12913832,15	105	15	28365618	A	G	0.213681	-26.6015	-26.6015	1.22413	1.22413	1e-104	1e-104
rs12913832,15	107	15	28365618	A	G	0.213681	7.90455	7.90455	0.58454	0.58454	1.1e-41	1.1e-41
rs12913832,15	108	15	28365618	A	G	0.213681	3.3067	3.3067	0.56653	0.56653	5.3e-09	5.3e-09
rs12913832,15	109	15	28365618	A	G	0.213681	14.006	14.006	0.805696	0.805696	1.1e-67	1.1e-67
rs12913832,15	11	15	28365618	A	G	0.213681	9.30114	9.30114	0.584724	0.584724	5.7e-57	5.7e-57
rs12913832,15	110	15	28365618	A	G	0.213681	-13.4602	-13.4602	0.697588	0.697588	5.9e-83	5.9e-83
rs12913832,15	111	15	28365618	A	G	0.213681	-15.0999	-15.0999	0.507265	0.507265	1e-194	1e-194
rs12913832,15	112	15	28365618	A	G	0.213681	8.69199	8.69199	0.650268	0.650268	9.5e-41	9.5e-41
rs12913832,15	113	15	28365618	A	G	0.213681	-13.1077	-13.1077	0.749011	0.749011	1.4e-68	1.4e-68
rs12913832,15	114	15	28365618	A	G	0.213681	-6.74897	-6.74897	0.630551	0.630551	9.8e-27	9.8e-27
rs12913832,15	116	15	28365618	A	G	0.213681	-6.81496	-6.81496	0.619897	0.619897	4.1e-28	4.1e-28
rs12913832,15	117	15	28365618	A	G	0.213681	16.6013	16.6013	0.522602	0.522602	1.9e-221	1.9e-221
rs12913832,15	119	15	28365618	A	G	0.213681	8.50276	8.50276	0.592243	0.592243	9.6e-47	9.6e-47
rs12913832,15	120	15	28365618	A	G	0.213681	-9.63705	-9.63705	0.543288	0.543288	2.1e-70	2.1e-70
rs12913832,15	121	15	28365618	A	G	0.213681	-17.243	-17.243	0.638731	0.638731	1.7e-160	1.7e-160
rs12913832,15	122	15	28365618	A	G	0.213681	4.29806	4.29806	0.584533	0.584533	1.9e-13	1.9e-13
rs12913832,15	123	15	28365618	A	G	0.213681	35.8354	35.8354	1.1326	1.1326	1e-219	1e-219
rs12913832,15	124	15	28365618	A	G	0.213681	29.7562	29.7562	0.636013	0.636013	0	0
rs12913832,15	125	15	28365618	A	G	0.213681	-10.3841	-10.3841	0.544354	0.544354	4e-81	4e-81
rs12913832,15	126	15	28365618	A	G	0.213681	8.23487	8.23487	0.502514	0.502514	2.4e-60	2.4e-60
rs12913832,15	127	15	28365618	A	G	0.213681	5.8485	5.8485	0.509036	0.509036	1.5e-30	1.5e-30
rs12913832,15	14	15	28365618	A	G	0.213681	10.9509	10.9509	1.25519	1.25519	2.7e-18	2.7e-18
rs12913832,15	15	15	28365618	A	G	0.213681	15.0944	15.0944	0.573479	0.573479	1.1e-152	1.1e-152
rs12913832,15	16	15	28365618	A	G	0.213681	-33.1627	-33.1627	0.82887	0.82887	0	0
rs12913832,15	17	15	28365618	A	G	0.213681	9.26607	9.26607	0.495178	0.495178	3.9e-78	3.9e-78
rs12913832,15	19	15	28365618	A	G	0.213681	9.21775	9.21775	0.739332	0.739332	1.1e-35	1.1e-35
rs12913832,15	2	15	28365618	A	G	0.213681	-4.83275	-4.83275	0.632106	0.632106	2.1e-14	2.1e-14
rs12913832,15	20	15	28365618	A	G	0.213681	-4.1696	-4.1696	0.728201	0.728201	1e-08	1e-08
rs12913832,15	21	15	28365618	A	G	0.213681	-8.07289	-8.07289	0.667667	0.667667	1.2e-33	1.2e-33
rs12913832,15	22	15	28365618	A	G	0.213681	15.5148	15.5148	0.662137	0.662137	2e-121	2e-121
rs12913832,15	23	15	28365618	A	G	0.213681	12.3595	12.3595	0.668125	0.668125	2.1e-76	2.1e-76
rs12913832,15	25	15	28365618	A	G	0.213681	28.7856	28.7856	0.945235	0.945235	1.1e-203	1.1e-203
rs12913832,15	26	15	28365618	A	G	0.213681	9.59315	9.59315	0.552651	0.552651	1.7e-67	1.7e-67
rs12913832,15	27	15	28365618	A	G	0.213681	-25.691	-25.691	1.03298	1.03298	1.5e-136	1.5e-136
rs12913832,15	28	15	28365618	A	G	0.213681	49.8187	49.8187	1.2777	1.2777	0	0
rs12913832,15	29	15	28365618	A	G	0.213681	6.82518	6.82518	0.561294	0.561294	5.1e-34	5.1e-34
rs12913832,15	3	15	28365618	A	G	0.213681	-27.9517	-27.9517	1.14358	1.14358	6.1e-132	6.1e-132
rs12913832,15	30	15	28365618	A	G	0.213681	-8.71675	-8.71675	0.649775	0.649775	4.9e-41	4.9e-41
rs12913832,15	31	15	28365618	A	G	0.213681	-3.52806	-3.52806	0.467499	0.467499	4.5e-14	4.5e-14
rs12913832,15	32	15	28365618	A	G	0.213681	30.4809	30.4809	0.822644	0.822644	1.6e-300	1.6e-300
rs12913832,15	33	15	28365618	A	G	0.213681	-25.4284	-25.4284	0.635867	0.635867	0	0
rs12913832,15	35	15	28365618	A	G	0.213681	9.59188	9.59188	0.809144	0.809144	2e-32	2e-32
rs12913832,15	36	15	28365618	A	G	0.213681	13.4183	13.4183	0.801509	0.801509	6.5e-63	6.5e-63
rs12913832,15	38	15	28365618	A	G	0.213681	-20.0371	-20.0371	0.485409	0.485409	0	0
rs12913832,15	39	15	28365618	A	G	0.213681	-16.43	-16.43	0.58871	0.58871	2.1e-171	2.1e-171
rs12913832,15	4	15	28365618	A	G	0.213681	-7.50563	-7.50563	0.664825	0.664825	1.5e-29	1.5e-29
rs12913832,15	40	15	28365618	A	G	0.213681	-5.87238	-5.87238	0.793346	0.793346	1.3e-13	1.3e-13
rs12913832,15	43	15	28365618	A	G	0.213681	21.4687	21.4687	0.718539	0.718539	3.8e-196	3.8e-196
rs12913832,15	44	15	28365618	A	G	0.213681	4.48697	4.48697	0.712307	0.712307	3e-10	3e-10
rs12913832,15	45	15	28365618	A	G	0.213681	-16.8727	-16.8727	0.802922	0.802922	4.9e-98	4.9e-98
rs12913832,15	47	15	28365618	A	G	0.213681	13.0815	13.0815	0.610257	0.610257	6.2e-102	6.2e-102
rs12913832,15	48	15	28365618	A	G	0.213681	-5.788	-5.788	0.523769	0.523769	2.2e-28	2.2e-28
rs12913832,15	49	15	28365618	A	G	0.213681	-19.1635	-19.1635	0.575521	0.575521	4.2e-243	4.2e-243
rs12913832,15	5	15	28365618	A	G	0.213681	-12.7611	-12.7611	0.572531	0.572531	4.7e-110	4.7e-110
rs12913832,15	50	15	28365618	A	G	0.213681	16.8217	16.8217	0.712942	0.712942	4.4e-123	4.4e-123
rs12913832,15	52	15	28365618	A	G	0.213681	-2.97755	-2.97755	0.502085	0.502085	3e-09	3e-09
rs12913832,15	53	15	28365618	A	G	0.213681	12.0804	12.0804	0.554548	0.554548	3.3e-105	3.3e-105
rs12913832,15	54	15	28365618	A	G	0.213681	24.9877	24.9877	0.711327	0.711327	2.5e-270	2.5e-270
rs12913832,15	56	15	28365618	A	G	0.213681	27.1643	27.1643	0.623455	0.623455	0	0
rs12913832,15	57	15	28365618	A	G	0.213681	10.1816	10.1816	0.542546	0.542546	1.4e-78	1.4e-78
rs12913832,15	58	15	28365618	A	G	0.213681	4.0405	4.0405	0.586543	0.586543	5.6e-12	5.6e-12
rs12913832,15	60	15	28365618	A	G	0.213681	-3.16401	-3.16401	0.472071	0.472071	2.1e-11	2.1e-11
rs12913832,15	61	15	28365618	A	G	0.213681	-6.55076	-6.55076	0.487838	0.487838	4.1e-41	4.1e-41
rs12913832,15	62	15	28365618	A	G	0.213681	-3.66916	-3.66916	0.486116	0.486116	4.4e-14	4.4e-14
rs12913832,15	63	15	28365618	A	G	0.213681	11.3629	11.3629	1.00272	1.00272	9.1e-30	9.1e-30
rs12913832,15	64	15	28365618	A	G	0.213681	18.0189	18.0189	0.555818	0.555818	1.5e-230	1.5e-230
rs12913832,15	66	15	28365618	A	G	0.213681	-22.7607	-22.7607	1.10875	1.10875	1.2e-93	1.2e-93
rs12913832,15	67	15	28365618	A	G	0.213681	17.6039	17.6039	0.540487	0.540487	1.1e-232	1.1e-232
rs12913832,15	68	15	28365618	A	G	0.213681	13.1538	13.1538	0.582382	0.582382	5.9e-113	5.9e-113
rs12913832,15	69	15	28365618	A	G	0.213681	5.65503	5.65503	0.613183	0.613183	2.9e-20	2.9e-20
rs12913832,15	7	15	28365618	A	G	0.213681	4.78491	4.78491	0.612556	0.612556	5.7e-15	5.7e-15
rs12913832,15	70	15	28365618	A	G	0.213681	7.51826	7.51826	0.536246	0.536246	1.2e-44	1.2e-44
rs12913832,15	71	15	28365618	A	G	0.213681	18.0406	18.0406	0.624493	0.624493	1.7e-183	1.7e-183
rs12913832,15	72	15	28365618	A	G	0.213681	50.6606	50.6606	1.09815	1.09815	0	0
rs12913832,15	73	15	28365618	A	G	0.213681	-14.5193	-14.5193	0.716241	0.716241	2.3e-91	2.3e-91
rs12913832,15	74	15	28365618	A	G	0.213681	-13.5681	-13.5681	0.713487	0.713487	1.2e-80	1.2e-80
rs12913832,15	75	15	28365618	A	G	0.213681	-19.3834	-19.3834	0.752836	0.752836	3.5e-146	3.5e-146
rs12913832,15	77	15	28365618	A	G	0.213681	-8.02072	-8.02072	0.60688	0.60688	7.1e-40	7.1e-40
rs12913832,15	79	15	28365618	A	G	0.213681	9.24647	9.24647	0.532585	0.532585	1.6e-67	1.6e-67
rs12913832,15	8	15	28365618	A	G	0.213681	-21.2495	-21.2495	1.01068	1.01068	3.9e-98	3.9e-98
rs12913832,15	80	15	28365618	A	G	0.213681	-10.0498	-10.0498	0.588953	0.588953	2.8e-65	2.8e-65
rs12913832,15	81	15	28365618	A	G	0.213681	3.11735	3.11735	0.551346	0.551346	1.6e-08	1.6e-08
rs12913832,15	82	15	28365618	A	G	0.213681	-13.2042	-13.2042	0.677301	0.677301	1.2e-84	1.2e-84
rs12913832,15	83	15	28365618	A	G	0.213681	16.6096	16.6096	0.64843	0.64843	1e-144	1e-144
rs12913832,15	86	15	28365618	A	G	0.213681	-27.3619	-27.3619	1.46906	1.46906	2e-77	2e-77
rs12913832,15	87	15	28365618	A	G	0.213681	-11.155	-11.155	0.602603	0.602603	1.7e-76	1.7e-76
rs12913832,15	88	15	28365618	A	G	0.213681	3.32403	3.32403	0.537974	0.537974	6.5e-10	6.5e-10
rs12913832,15	89	15	28365618	A	G	0.213681	7.1601	7.1601	0.604171	0.604171	2.1e-32	2.1e-32
rs12913832,15	9	15	28365618	A	G	0.213681	-15.4467	-15.4467	0.619228	0.619228	2.4e-137	2.4e-137
rs12913832,15	91	15	28365618	A	G	0.213681	-19.1532	-19.1532	0.656786	0.656786	5.9e-187	5.9e-187
rs12913832,15	92	15	28365618	A	G	0.213681	-19.562	-19.562	0.820523	0.820523	1.3e-125	1.3e-125
rs12913832,15	93	15	28365618	A	G	0.213681	-11.187	-11.187	0.63375	0.63375	9.8e-70	9.8e-70
rs12913832,15	94	15	28365618	A	G	0.213681	-27.7938	-27.7938	0.554783	0.554783	0	0
rs12913832,15	95	15	28365618	A	G	0.213681	-20.6853	-20.6853	0.764245	0.764245	2.5e-161	2.5e-161
rs12913832,15	96	15	28365618	A	G	0.213681	9.84711	9.84711	0.7143	0.7143	3.1e-43	3.1e-43
rs12913832,15	97	15	28365618	A	G	0.213681	-16.7132	-16.7132	0.663766	0.663766	6.8e-140	6.8e-140
rs12913832,15	99	15	28365618	A	G	0.213681	-19.2137	-19.2137	0.726715	0.726715	4.9e-154	4.9e-154
rs75159657,15	0	15	28370102	T	C	0.017726	-15.9205	-15.9205	2.08735	2.08735	2.4e-14	2.4e-14
rs75159657,15	1	15	28370102	T	C	0.017726	20.2276	20.2276	3.32348	3.32348	1.2e-09	1.2e-09
rs75159657,15	100	15	28370102	T	C	0.017726	-16.9482	-16.9482	3.1012	3.1012	4.6e-08	4.6e-08
rs75159657,15	101	15	28370102	T	C	0.017726	-14.3457	-14.3457	1.85761	1.85761	1.1e-14	1.1e-14
rs75159657,15	102	15	28370102	T	C	0.017726	27.0128	27.0128	2.34762	2.34762	1.2e-30	1.2e-30
rs75159657,15	103	15	28370102	T	C	0.017726	-12.8348	-12.8348	1.98239	1.98239	9.5e-11	9.5e-11
rs75159657,15	104	15	28370102	T	C	0.017726	11.3736	11.3736	1.8752	1.8752	1.3e-09	1.3e-09
rs75159657,15	105	15	28370102	T	C	0.017726	-26.9059	-26.9059	3.80304	3.80304	1.5e-12	1.5e-12
rs75159657,15	107	15	28370102	T	C	0.017726	12.1784	12.1784	1.81601	1.81601	2e-11	2e-11
rs75159657,15	11	15	28370102	T	C	0.017726	10.8891	10.8891	1.81659	1.81659	2e-09	2e-09
rs75159657,15	110	15	28370102	T	C	0.017726	-13.6608	-13.6608	2.16722	2.16722	2.9e-10	2.9e-10
rs75159657,15	111	15	28370102	T	C	0.017726	-10.2922	-10.2922	1.57594	1.57594	6.5e-11	6.5e-11
rs75159657,15	113	15	28370102	T	C	0.017726	-13.913	-13.913	2.32698	2.32698	2.2e-09	2.2e-09
rs75159657,15	117	15	28370102	T	C	0.017726	16.3819	16.3819	1.62359	1.62359	6.1e-24	6.1e-24
rs75159657,15	121	15	28370102	T	C	0.017726	-13.2618	-13.2618	1.98437	1.98437	2.3e-11	2.3e-11
rs75159657,15	123	15	28370102	T	C	0.017726	36.7247	36.7247	3.51869	3.51869	1.7e-25	1.7e-25
rs75159657,15	124	15	28370102	T	C	0.017726	26.9483	26.9483	1.97593	1.97593	2.4e-42	2.4e-42
rs75159657,15	125	15	28370102	T	C	0.017726	-10.405	-10.405	1.69117	1.69117	7.6e-10	7.6e-10
rs75159657,15	126	15	28370102	T	C	0.017726	9.66605	9.66605	1.56118	1.56118	6e-10	6e-10
rs75159657,15	15	15	28370102	T	C	0.017726	12.4205	12.4205	1.78165	1.78165	3.1e-12	3.1e-12
rs75159657,15	16	15	28370102	T	C	0.017726	-32.2049	-32.2049	2.57508	2.57508	6.9e-36	6.9e-36
rs75159657,15	17	15	28370102	T	C	0.017726	9.01807	9.01807	1.53839	1.53839	4.6e-09	4.6e-09
rs75159657,15	22	15	28370102	T	C	0.017726	15.1731	15.1731	2.05709	2.05709	1.6e-13	1.6e-13
rs75159657,15	23	15	28370102	T	C	0.017726	13.3266	13.3266	2.07569	2.07569	1.4e-10	1.4e-10
rs75159657,15	25	15	28370102	T	C	0.017726	24.2354	24.2354	2.9366	2.9366	1.5e-16	1.5e-16
rs75159657,15	27	15	28370102	T	C	0.017726	-25.7558	-25.7558	3.2092	3.2092	1e-15	1e-15
rs75159657,15	28	15	28370102	T	C	0.017726	47.6373	47.6373	3.9695	3.9695	3.5e-33	3.5e-33
rs75159657,15	3	15	28370102	T	C	0.017726	-27.7883	-27.7883	3.55279	3.55279	5.2e-15	5.2e-15
rs75159657,15	32	15	28370102	T	C	0.017726	32.4419	32.4419	2.55574	2.55574	6.4e-37	6.4e-37
rs75159657,15	33	15	28370102	T	C	0.017726	-24.4677	-24.4677	1.97547	1.97547	3.1e-35	3.1e-35
rs75159657,15	38	15	28370102	T	C	0.017726	-16.8263	-16.8263	1.50804	1.50804	6.6e-29	6.6e-29
rs75159657,15	39	15	28370102	T	C	0.017726	-16.0689	-16.0689	1.82897	1.82897	1.6e-18	1.6e-18
rs75159657,15	43	15	28370102	T	C	0.017726	22.6877	22.6877	2.23231	2.23231	2.9e-24	2.9e-24
rs75159657,15	47	15	28370102	T	C	0.017726	12.2489	12.2489	1.89591	1.89591	1e-10	1e-10
rs75159657,15	49	15	28370102	T	C	0.017726	-16.3331	-16.3331	1.788	1.788	6.5e-20	6.5e-20
rs75159657,15	5	15	28370102	T	C	0.017726	-15.2594	-15.2594	1.77871	1.77871	9.6e-18	9.6e-18
rs75159657,15	50	15	28370102	T	C	0.017726	13.0399	13.0399	2.21493	2.21493	3.9e-09	3.9e-09
rs75159657,15	53	15	28370102	T	C	0.017726	10.3547	10.3547	1.72284	1.72284	1.9e-09	1.9e-09
rs75159657,15	54	15	28370102	T	C	0.017726	20.7367	20.7367	2.20991	2.20991	6.4e-21	6.4e-21
rs75159657,15	56	15	28370102	T	C	0.017726	27.354	27.354	1.93691	1.93691	2.8e-45	2.8e-45
rs75159657,15	57	15	28370102	T	C	0.017726	10.7412	10.7412	1.68555	1.68555	1.9e-10	1.9e-10
rs75159657,15	64	15	28370102	T	C	0.017726	15.8258	15.8258	1.72678	1.72678	5e-20	5e-20
rs75159657,15	66	15	28370102	T	C	0.017726	-23.3209	-23.3209	3.4446	3.4446	1.3e-11	1.3e-11
rs75159657,15	67	15	28370102	T	C	0.017726	17.3957	17.3957	1.67915	1.67915	3.8e-25	3.8e-25
rs75159657,15	68	15	28370102	T	C	0.017726	15.0596	15.0596	1.80931	1.80931	8.5e-17	8.5e-17
rs75159657,15	71	15	28370102	T	C	0.017726	18.9555	18.9555	1.94014	1.94014	1.5e-22	1.5e-22
rs75159657,15	72	15	28370102	T	C	0.017726	47.6321	47.6321	3.41168	3.41168	2.7e-44	2.7e-44
rs75159657,15	73	15	28370102	T	C	0.017726	-16.634	-16.634	2.22518	2.22518	7.7e-14	7.7e-14
rs75159657,15	74	15	28370102	T	C	0.017726	-16.4209	-16.4209	2.21662	2.21662	1.3e-13	1.3e-13
rs75159657,15	75	15	28370102	T	C	0.017726	-16.995	-16.995	2.33887	2.33887	3.7e-13	3.7e-13
rs75159657,15	79	15	28370102	T	C	0.017726	10.1336	10.1336	1.6546	1.6546	9.1e-10	9.1e-10
rs75159657,15	8	15	28370102	T	C	0.017726	-21.7885	-21.7885	3.13991	3.13991	3.9e-12	3.9e-12
rs75159657,15	82	15	28370102	T	C	0.017726	-13.4128	-13.4128	2.1042	2.1042	1.8e-10	1.8e-10
rs75159657,15	83	15	28370102	T	C	0.017726	17.4423	17.4423	2.01451	2.01451	4.8e-18	4.8e-18
rs75159657,15	86	15	28370102	T	C	0.017726	-27.116	-27.116	4.564	4.564	2.8e-09	2.8e-09
rs75159657,15	87	15	28370102	T	C	0.017726	-11.4382	-11.4382	1.87213	1.87213	1e-09	1e-09
rs75159657,15	9	15	28370102	T	C	0.017726	-14.6977	-14.6977	1.92378	1.92378	2.2e-14	2.2e-14
rs75159657,15	91	15	28370102	T	C	0.017726	-18.052	-18.052	2.04046	2.04046	9e-19	9e-19
rs75159657,15	92	15	28370102	T	C	0.017726	-19.3854	-19.3854	2.54915	2.54915	2.9e-14	2.9e-14
rs75159657,15	94	15	28370102	T	C	0.017726	-24.8949	-24.8949	1.72357	1.72357	2.7e-47	2.7e-47
rs75159657,15	95	15	28370102	T	C	0.017726	-17.9798	-17.9798	2.37431	2.37431	3.7e-14	3.7e-14
rs75159657,15	97	15	28370102	T	C	0.017726	-15.5083	-15.5083	2.06215	2.06215	5.5e-14	5.5e-14
rs75159657,15	99	15	28370102	T	C	0.017726	-19.3325	-19.3325	2.25771	2.25771	1.1e-17	1.1e-17
rs61585051,15	0	15	28370389	T	C	0.045975	-13.6287	-13.6287	1.31888	1.31888	5e-25	5e-25
rs61585051,15	1	15	28370389	T	C	0.045975	19.6391	19.6391	2.09993	2.09993	8.6e-21	8.6e-21
rs61585051,15	100	15	28370389	T	C	0.045975	-16.3366	-16.3366	1.95948	1.95948	7.6e-17	7.6e-17
rs61585051,15	101	15	28370389	T	C	0.045975	-10.2186	-10.2186	1.17372	1.17372	3.1e-18	3.1e-18
rs61585051,15	102	15	28370389	T	C	0.045975	29.5195	29.5195	1.48333	1.48333	4e-88	4e-88
rs61585051,15	103	15	28370389	T	C	0.045975	-13.8129	-13.8129	1.25257	1.25257	2.8e-28	2.8e-28
rs61585051,15	104	15	28370389	T	C	0.045975	9.99379	9.99379	1.18484	1.18484	3.3e-17	3.3e-17
rs61585051,15	105	15	28370389	T	C	0.045975	-26.3801	-26.3801	2.40294	2.40294	4.9e-28	4.9e-28
rs61585051,15	107	15	28370389	T	C	0.045975	8.35203	8.35203	1.14744	1.14744	3.4e-13	3.4e-13
rs61585051,15	109	15	28370389	T	C	0.045975	14.2258	14.2258	1.58157	1.58157	2.4e-19	2.4e-19
rs61585051,15	11	15	28370389	T	C	0.045975	9.28605	9.28605	1.1478	1.1478	6e-16	6e-16
rs61585051,15	110	15	28370389	T	C	0.045975	-10.9586	-10.9586	1.36935	1.36935	1.2e-15	1.2e-15
rs61585051,15	111	15	28370389	T	C	0.045975	-14.5158	-14.5158	0.995753	0.995753	3.9e-48	3.9e-48
rs61585051,15	113	15	28370389	T	C	0.045975	-14.7712	-14.7712	1.4703	1.4703	9.5e-24	9.5e-24
rs61585051,15	117	15	28370389	T	C	0.045975	15.5177	15.5177	1.02586	1.02586	1.1e-51	1.1e-51
rs61585051,15	119	15	28370389	T	C	0.045975	7.13525	7.13525	1.16256	1.16256	8.4e-10	8.4e-10
rs61585051,15	120	15	28370389	T	C	0.045975	-8.96868	-8.96868	1.06647	1.06647	4.1e-17	4.1e-17
rs61585051,15	121	15	28370389	T	C	0.045975	-14.3316	-14.3316	1.25382	1.25382	2.9e-30	2.9e-30
rs61585051,15	123	15	28370389	T	C	0.045975	33.5094	33.5094	2.22327	2.22327	2.5e-51	2.5e-51
rs61585051,15	124	15	28370389	T	C	0.045975	26.5455	26.5455	1.24848	1.24848	2.5e-100	2.5e-100
rs61585051,15	125	15	28370389	T	C	0.045975	-9.63272	-9.63272	1.06856	1.06856	2e-19	2e-19
rs61585051,15	126	15	28370389	T	C	0.045975	7.39901	7.39901	0.986426	0.986426	6.3e-14	6.3e-14
rs61585051,15	15	15	28370389	T	C	0.045975	13.4022	13.4022	1.12573	1.12573	1.1e-32	1.1e-32
rs61585051,15	16	15	28370389	T	C	0.045975	-31.5767	-31.5767	1.62706	1.62706	6.7e-84	6.7e-84
rs61585051,15	17	15	28370389	T	C	0.045975	6.35332	6.35332	0.972027	0.972027	6.3e-11	6.3e-11
rs61585051,15	22	15	28370389	T	C	0.045975	14.4843	14.4843	1.29976	1.29976	7.7e-29	7.7e-29
rs61585051,15	23	15	28370389	T	C	0.045975	9.35639	9.35639	1.31152	1.31152	9.7e-13	9.7e-13
rs61585051,15	25	15	28370389	T	C	0.045975	23.8233	23.8233	1.85548	1.85548	9.9e-38	9.9e-38
rs61585051,15	26	15	28370389	T	C	0.045975	9.60136	9.60136	1.08484	1.08484	8.7e-19	8.7e-19
rs61585051,15	27	15	28370389	T	C	0.045975	-25.1862	-25.1862	2.02772	2.02772	2e-35	2e-35
rs61585051,15	28	15	28370389	T	C	0.045975	47.2221	47.2221	2.50811	2.50811	4.5e-79	4.5e-79
rs61585051,15	3	15	28370389	T	C	0.045975	-27.8016	-27.8016	2.24482	2.24482	3.2e-35	3.2e-35
rs61585051,15	30	15	28370389	T	C	0.045975	-10.0733	-10.0733	1.2755	1.2755	2.8e-15	2.8e-15
rs61585051,15	32	15	28370389	T	C	0.045975	27.7914	27.7914	1.61484	1.61484	2.2e-66	2.2e-66
rs61585051,15	33	15	28370389	T	C	0.045975	-21.8446	-21.8446	1.2482	1.2482	1.4e-68	1.4e-68
rs61585051,15	35	15	28370389	T	C	0.045975	9.75744	9.75744	1.58834	1.58834	8.1e-10	8.1e-10
rs61585051,15	36	15	28370389	T	C	0.045975	10.9232	10.9232	1.57335	1.57335	3.8e-12	3.8e-12
rs61585051,15	38	15	28370389	T	C	0.045975	-18.5328	-18.5328	0.95285	0.95285	2.9e-84	2.9e-84
rs61585051,15	39	15	28370389	T	C	0.045975	-12.9776	-12.9776	1.15563	1.15563	2.9e-29	2.9e-29
rs61585051,15	43	15	28370389	T	C	0.045975	17.0099	17.0099	1.41048	1.41048	1.7e-33	1.7e-33
rs61585051,15	45	15	28370389	T	C	0.045975	-14.4206	-14.4206	1.57612	1.57612	5.7e-20	5.7e-20
rs61585051,15	47	15	28370389	T	C	0.045975	11.8285	11.8285	1.19792	1.19792	5.4e-23	5.4e-23
rs61585051,15	49	15	28370389	T	C	0.045975	-16.7872	-16.7872	1.12974	1.12974	6e-50	6e-50
rs61585051,15	5	15	28370389	T	C	0.045975	-11.5429	-11.5429	1.12387	1.12387	9.6e-25	9.6e-25
rs61585051,15	50	15	28370389	T	C	0.045975	13.2692	13.2692	1.39949	1.39949	2.5e-21	2.5e-21
rs61585051,15	53	15	28370389	T	C	0.045975	11.1719	11.1719	1.08857	1.08857	1e-24	1e-24
rs61585051,15	54	15	28370389	T	C	0.045975	21.318	21.318	1.39632	1.39632	1.3e-52	1.3e-52
rs61585051,15	56	15	28370389	T	C	0.045975	21.9541	21.9541	1.22383	1.22383	5.9e-72	5.9e-72
rs61585051,15	57	15	28370389	T	C	0.045975	8.73276	8.73276	1.06501	1.06501	2.4e-16	2.4e-16
rs61585051,15	61	15	28370389	T	C	0.045975	-7.00512	-7.00512	0.957619	0.957619	2.6e-13	2.6e-13
rs61585051,15	63	15	28370389	T	C	0.045975	11.562	11.562	1.96832	1.96832	4.3e-09	4.3e-09
rs61585051,15	64	15	28370389	T	C	0.045975	16.152	16.152	1.09106	1.09106	1.4e-49	1.4e-49
rs61585051,15	66	15	28370389	T	C	0.045975	-21.615	-21.615	2.17646	2.17646	3e-23	3e-23
rs61585051,15	67	15	28370389	T	C	0.045975	14.6915	14.6915	1.06097	1.06097	1.3e-43	1.3e-43
rs61585051,15	68	15	28370389	T	C	0.045975	10.7115	10.7115	1.14321	1.14321	7.3e-21	7.3e-21
rs61585051,15	70	15	28370389	T	C	0.045975	6.45043	6.45043	1.05264	1.05264	8.9e-10	8.9e-10
rs61585051,15	71	15	28370389	T	C	0.045975	16.5776	16.5776	1.22587	1.22587	1.1e-41	1.1e-41
rs61585051,15	72	15	28370389	T	C	0.045975	46.9153	46.9153	2.15566	2.15566	5.1e-105	5.1e-105
rs61585051,15	73	15	28370389	T	C	0.045975	-14.5857	-14.5857	1.40597	1.40597	3.3e-25	3.3e-25
rs61585051,15	74	15	28370389	T	C	0.045975	-12.2679	-12.2679	1.40056	1.40056	2e-18	2e-18
rs61585051,15	75	15	28370389	T	C	0.045975	-18.1824	-18.1824	1.4778	1.4778	8.7e-35	8.7e-35
rs61585051,15	77	15	28370389	T	C	0.045975	-9.15799	-9.15799	1.1913	1.1913	1.5e-14	1.5e-14
rs61585051,15	79	15	28370389	T	C	0.045975	10.0272	10.0272	1.04546	1.04546	8.7e-22	8.7e-22
rs61585051,15	8	15	28370389	T	C	0.045975	-18.9811	-18.9811	1.98394	1.98394	1.1e-21	1.1e-21
rs61585051,15	80	15	28370389	T	C	0.045975	-11.4198	-11.4198	1.15611	1.15611	5.2e-23	5.2e-23
rs61585051,15	82	15	28370389	T	C	0.045975	-13.4971	-13.4971	1.32953	1.32953	3.3e-24	3.3e-24
rs61585051,15	83	15	28370389	T	C	0.045975	16.1219	16.1219	1.27286	1.27286	9.1e-37	9.1e-37
rs61585051,15	86	15	28370389	T	C	0.045975	-24.5597	-24.5597	2.88375	2.88375	1.6e-17	1.6e-17
rs61585051,15	87	15	28370389	T	C	0.045975	-9.35261	-9.35261	1.1829	1.1829	2.6e-15	2.6e-15
rs61585051,15	9	15	28370389	T	C	0.045975	-14.2025	-14.2025	1.21554	1.21554	1.5e-31	1.5e-31
rs61585051,15	91	15	28370389	T	C	0.045975	-19.1064	-19.1064	1.28926	1.28926	1.1e-49	1.1e-49
rs61585051,15	92	15	28370389	T	C	0.045975	-18.5959	-18.5959	1.61067	1.61067	7.8e-31	7.8e-31
rs61585051,15	93	15	28370389	T	C	0.045975	-7.07617	-7.07617	1.24404	1.24404	1.3e-08	1.3e-08
rs61585051,15	94	15	28370389	T	C	0.045975	-25.4448	-25.4448	1.08903	1.08903	9.8e-121	9.8e-121
rs61585051,15	95	15	28370389	T	C	0.045975	-18.9365	-18.9365	1.5002	1.5002	1.6e-36	1.6e-36
rs61585051,15	97	15	28370389	T	C	0.045975	-16.9477	-16.9477	1.30296	1.30296	1.1e-38	1.1e-38
rs61585051,15	99	15	28370389	T	C	0.045975	-17.1643	-17.1643	1.42653	1.42653	2.4e-33	2.4e-33
rs12591531,15	1	15	28427916	A	G	0.081443	15.3249	15.3249	1.60221	1.60221	1.1e-21	1.1e-21
rs12591531,15	100	15	28427916	A	G	0.081443	-9.49902	-9.49902	1.49505	1.49505	2.1e-10	2.1e-10
rs12591531,15	101	15	28427916	A	G	0.081443	-10.7848	-10.7848	0.895531	0.895531	2.1e-33	2.1e-33
rs12591531,15	102	15	28427916	A	G	0.081443	20.5331	20.5331	1.13176	1.13176	1.5e-73	1.5e-73
rs12591531,15	103	15	28427916	A	G	0.081443	-11.3966	-11.3966	0.955688	0.955688	8.8e-33	8.8e-33
rs12591531,15	104	15	28427916	A	G	0.081443	7.63123	7.63123	0.904011	0.904011	3.1e-17	3.1e-17
rs12591531,15	105	15	28427916	A	G	0.081443	-16.7354	-16.7354	1.8334	1.8334	7e-20	7e-20
rs12591531,15	110	15	28427916	A	G	0.081443	-9.32193	-9.32193	1.04479	1.04479	4.6e-19	4.6e-19
rs12591531,15	111	15	28427916	A	G	0.081443	-12.4502	-12.4502	0.759743	0.759743	2.4e-60	2.4e-60
rs12591531,15	112	15	28427916	A	G	0.081443	6.05528	6.05528	0.973923	0.973923	5.1e-10	5.1e-10
rs12591531,15	113	15	28427916	A	G	0.081443	-7.02688	-7.02688	1.12181	1.12181	3.8e-10	3.8e-10
rs12591531,15	116	15	28427916	A	G	0.081443	-6.1859	-6.1859	0.928435	0.928435	2.7e-11	2.7e-11
rs12591531,15	117	15	28427916	A	G	0.081443	10.6695	10.6695	0.782714	0.782714	2.6e-42	2.6e-42
rs12591531,15	119	15	28427916	A	G	0.081443	7.22065	7.22065	0.887017	0.887017	3.9e-16	3.9e-16
rs12591531,15	120	15	28427916	A	G	0.081443	-7.25226	-7.25226	0.813695	0.813695	5e-19	5e-19
rs12591531,15	121	15	28427916	A	G	0.081443	-14.2378	-14.2378	0.956643	0.956643	4.2e-50	4.2e-50
rs12591531,15	123	15	28427916	A	G	0.081443	22.5751	22.5751	1.69632	1.69632	2.1e-40	2.1e-40
rs12591531,15	124	15	28427916	A	G	0.081443	20.8901	20.8901	0.952572	0.952572	1.3e-106	1.3e-106
rs12591531,15	125	15	28427916	A	G	0.081443	-8.38872	-8.38872	0.815292	0.815292	7.9e-25	7.9e-25
rs12591531,15	126	15	28427916	A	G	0.081443	4.49297	4.49297	0.752627	0.752627	2.4e-09	2.4e-09
rs12591531,15	127	15	28427916	A	G	0.081443	6.94284	6.94284	0.762395	0.762395	8.5e-20	8.5e-20
rs12591531,15	15	15	28427916	A	G	0.081443	12.2873	12.2873	0.858914	0.858914	2e-46	2e-46
rs12591531,15	16	15	28427916	A	G	0.081443	-21.1953	-21.1953	1.24142	1.24142	2.3e-65	2.3e-65
rs12591531,15	17	15	28427916	A	G	0.081443	6.48688	6.48688	0.74164	0.74164	2.2e-18	2.2e-18
rs12591531,15	19	15	28427916	A	G	0.081443	10.0789	10.0789	1.10732	1.10732	8.9e-20	8.9e-20
rs12591531,15	21	15	28427916	A	G	0.081443	-6.84191	-6.84191	0.999981	0.999981	7.8e-12	7.8e-12
rs12591531,15	22	15	28427916	A	G	0.081443	10.144	10.144	0.991698	0.991698	1.5e-24	1.5e-24
rs12591531,15	23	15	28427916	A	G	0.081443	9.79967	9.79967	1.00067	1.00067	1.2e-22	1.2e-22
rs12591531,15	25	15	28427916	A	G	0.081443	24.4019	24.4019	1.4157	1.4157	1.4e-66	1.4e-66
rs12591531,15	26	15	28427916	A	G	0.081443	5.46943	5.46943	0.827718	0.827718	3.9e-11	3.9e-11
rs12591531,15	27	15	28427916	A	G	0.081443	-16.6183	-16.6183	1.54712	1.54712	6.5e-27	6.5e-27
rs12591531,15	28	15	28427916	A	G	0.081443	33.7728	33.7728	1.91365	1.91365	1e-69	1e-69
rs12591531,15	29	15	28427916	A	G	0.081443	5.39257	5.39257	0.840664	0.840664	1.4e-10	1.4e-10
rs12591531,15	3	15	28427916	A	G	0.081443	-15.7256	-15.7256	1.71276	1.71276	4.3e-20	4.3e-20
rs12591531,15	32	15	28427916	A	G	0.081443	18.9055	18.9055	1.23209	1.23209	3.9e-53	3.9e-53
rs12591531,15	33	15	28427916	A	G	0.081443	-19.1452	-19.1452	0.952353	0.952353	6.9e-90	6.9e-90
rs12591531,15	36	15	28427916	A	G	0.081443	11.1879	11.1879	1.20044	1.20044	1.2e-20	1.2e-20
rs12591531,15	38	15	28427916	A	G	0.081443	-14.2479	-14.2479	0.727009	0.727009	1.6e-85	1.6e-85
rs12591531,15	39	15	28427916	A	G	0.081443	-12.3338	-12.3338	0.881725	0.881725	1.8e-44	1.8e-44
rs12591531,15	43	15	28427916	A	G	0.081443	17.7368	17.7368	1.07617	1.07617	5e-61	5e-61
rs12591531,15	45	15	28427916	A	G	0.081443	-14.096	-14.096	1.20256	1.20256	9.9e-32	9.9e-32
rs12591531,15	47	15	28427916	A	G	0.081443	9.63102	9.63102	0.913996	0.913996	5.8e-26	5.8e-26
rs12591531,15	49	15	28427916	A	G	0.081443	-14.2469	-14.2469	0.861972	0.861972	2.3e-61	2.3e-61
rs12591531,15	5	15	28427916	A	G	0.081443	-7.71222	-7.71222	0.857494	0.857494	2.4e-19	2.4e-19
rs12591531,15	50	15	28427916	A	G	0.081443	15.5075	15.5075	1.06779	1.06779	8.7e-48	8.7e-48
rs12591531,15	53	15	28427916	A	G	0.081443	7.86822	7.86822	0.830561	0.830561	2.7e-21	2.7e-21
rs12591531,15	54	15	28427916	A	G	0.081443	20.322	20.322	1.06537	1.06537	4.1e-81	4.1e-81
rs12591531,15	56	15	28427916	A	G	0.081443	19.7164	19.7164	0.933764	0.933764	5.8e-99	5.8e-99
rs12591531,15	57	15	28427916	A	G	0.081443	6.08392	6.08392	0.812584	0.812584	7e-14	7e-14
rs12591531,15	64	15	28427916	A	G	0.081443	13.3783	13.3783	0.832463	0.832463	4.1e-58	4.1e-58
rs12591531,15	66	15	28427916	A	G	0.081443	-13.9461	-13.9461	1.6606	1.6606	4.5e-17	4.5e-17
rs12591531,15	67	15	28427916	A	G	0.081443	11.9418	11.9418	0.8095	0.8095	3e-49	3e-49
rs12591531,15	68	15	28427916	A	G	0.081443	8.63837	8.63837	0.872247	0.872247	4e-23	4e-23
rs12591531,15	69	15	28427916	A	G	0.081443	5.16811	5.16811	0.918379	0.918379	1.8e-08	1.8e-08
rs12591531,15	70	15	28427916	A	G	0.081443	5.54061	5.54061	0.803149	0.803149	5.3e-12	5.3e-12
rs12591531,15	71	15	28427916	A	G	0.081443	10.5062	10.5062	0.935318	0.935318	2.8e-29	2.8e-29
rs12591531,15	72	15	28427916	A	G	0.081443	33.7223	33.7223	1.64473	1.64473	2e-93	2e-93
rs12591531,15	73	15	28427916	A	G	0.081443	-8.05435	-8.05435	1.07273	1.07273	6e-14	6e-14
rs12591531,15	74	15	28427916	A	G	0.081443	-6.64536	-6.64536	1.06861	1.06861	5e-10	5e-10
rs12591531,15	75	15	28427916	A	G	0.081443	-13.3643	-13.3643	1.12754	1.12754	2.1e-32	2.1e-32
rs12591531,15	79	15	28427916	A	G	0.081443	4.6305	4.6305	0.797665	0.797665	6.4e-09	6.4e-09
rs12591531,15	8	15	28427916	A	G	0.081443	-14.0501	-14.0501	1.51372	1.51372	1.7e-20	1.7e-20
rs12591531,15	80	15	28427916	A	G	0.081443	-7.37048	-7.37048	0.88209	0.88209	6.5e-17	6.5e-17
rs12591531,15	82	15	28427916	A	G	0.081443	-8.66758	-8.66758	1.01441	1.01441	1.3e-17	1.3e-17
rs12591531,15	83	15	28427916	A	G	0.081443	10.5679	10.5679	0.97117	0.97117	1.4e-27	1.4e-27
rs12591531,15	86	15	28427916	A	G	0.081443	-19.4855	-19.4855	2.20025	2.20025	8.3e-19	8.3e-19
rs12591531,15	87	15	28427916	A	G	0.081443	-8.99053	-8.99053	0.902532	0.902532	2.2e-23	2.2e-23
rs12591531,15	89	15	28427916	A	G	0.081443	5.77009	5.77009	0.904882	0.904882	1.8e-10	1.8e-10
rs12591531,15	9	15	28427916	A	G	0.081443	-11.5802	-11.5802	0.927433	0.927433	8.9e-36	8.9e-36
rs12591531,15	91	15	28427916	A	G	0.081443	-12.3544	-12.3544	0.983684	0.983684	3.5e-36	3.5e-36
rs12591531,15	92	15	28427916	A	G	0.081443	-12.5653	-12.5653	1.22892	1.22892	1.5e-24	1.5e-24
rs12591531,15	93	15	28427916	A	G	0.081443	-10.9377	-10.9377	0.949183	0.949183	1e-30	1e-30
rs12591531,15	94	15	28427916	A	G	0.081443	-19.2778	-19.2778	0.830912	0.830912	4.5e-119	4.5e-119
rs12591531,15	95	15	28427916	A	G	0.081443	-12.8699	-12.8699	1.14463	1.14463	2.5e-29	2.5e-29
rs12591531,15	96	15	28427916	A	G	0.081443	7.76405	7.76405	1.06982	1.06982	3.9e-13	3.9e-13
rs12591531,15	97	15	28427916	A	G	0.081443	-10.163	-10.163	0.994139	0.994139	1.6e-24	1.6e-24
rs12591531,15	99	15	28427916	A	G	0.081443	-13.1567	-13.1567	1.08842	1.08842	1.2e-33	1.2e-33
rs118112076,15	102	15	28474686	C	G	0.010247	22.1319	22.1319	3.08158	3.08158	6.9e-13	6.9e-13
rs118112076,15	103	15	28474686	C	G	0.010247	-20.6923	-20.6923	2.60217	2.60217	1.8e-15	1.8e-15
rs118112076,15	123	15	28474686	C	G	0.010247	28.9067	28.9067	4.61878	4.61878	3.9e-10	3.9e-10
rs118112076,15	124	15	28474686	C	G	0.010247	25.4957	25.4957	2.59369	2.59369	8.4e-23	8.4e-23
rs118112076,15	16	15	28474686	C	G	0.010247	-23.3703	-23.3703	3.38017	3.38017	4.7e-12	4.7e-12
rs118112076,15	25	15	28474686	C	G	0.010247	22.7821	22.7821	3.85471	3.85471	3.4e-09	3.4e-09
rs118112076,15	28	15	28474686	C	G	0.010247	34.1213	34.1213	5.21053	5.21053	5.8e-11	5.8e-11
rs118112076,15	32	15	28474686	C	G	0.010247	24.2043	24.2043	3.35478	3.35478	5.4e-13	5.4e-13
rs118112076,15	33	15	28474686	C	G	0.010247	-19.3785	-19.3785	2.59309	2.59309	7.8e-14	7.8e-14
rs118112076,15	38	15	28474686	C	G	0.010247	-14.259	-14.259	1.97952	1.97952	5.9e-13	5.9e-13
rs118112076,15	43	15	28474686	C	G	0.010247	17.5563	17.5563	2.93023	2.93023	2.1e-09	2.1e-09
rs118112076,15	49	15	28474686	C	G	0.010247	-16.5156	-16.5156	2.347	2.347	2e-12	2e-12
rs118112076,15	5	15	28474686	C	G	0.010247	-12.885	-12.885	2.33481	2.33481	3.4e-08	3.4e-08
rs118112076,15	54	15	28474686	C	G	0.010247	23.6316	23.6316	2.90082	2.90082	3.7e-16	3.7e-16
rs118112076,15	56	15	28474686	C	G	0.010247	26.6553	26.6553	2.54248	2.54248	1e-25	1e-25
rs118112076,15	64	15	28474686	C	G	0.010247	17.4381	17.4381	2.26665	2.26665	1.4e-14	1.4e-14
rs118112076,15	67	15	28474686	C	G	0.010247	14.893	14.893	2.20413	2.20413	1.4e-11	1.4e-11
rs118112076,15	71	15	28474686	C	G	0.010247	17.2078	17.2078	2.54671	2.54671	1.4e-11	1.4e-11
rs118112076,15	72	15	28474686	C	G	0.010247	39.002	39.002	4.47831	4.47831	3.1e-18	3.1e-18
rs118112076,15	94	15	28474686	C	G	0.010247	-23.3013	-23.3013	2.26243	2.26243	7.1e-25	7.1e-25
rs118112076,15	95	15	28474686	C	G	0.010247	-20.6982	-20.6982	3.11663	3.11663	3.1e-11	3.1e-11
rs8028689,15	0	15	28488888	C	T	0.046289	-13.5838	-13.5838	1.31413	1.31413	4.8e-25	4.8e-25
rs8028689,15	1	15	28488888	C	T	0.046289	19.8875	19.8875	2.09236	2.09236	2e-21	2e-21
rs8028689,15	100	15	28488888	C	T	0.046289	-16.0795	-16.0795	1.95242	1.95242	1.8e-16	1.8e-16
rs8028689,15	101	15	28488888	C	T	0.046289	-10.0837	-10.0837	1.16949	1.16949	6.6e-18	6.6e-18
rs8028689,15	102	15	28488888	C	T	0.046289	29.1015	29.1015	1.47799	1.47799	2.6e-86	2.6e-86
rs8028689,15	103	15	28488888	C	T	0.046289	-13.2529	-13.2529	1.24805	1.24805	2.4e-26	2.4e-26
rs8028689,15	104	15	28488888	C	T	0.046289	9.90867	9.90867	1.18057	1.18057	4.7e-17	4.7e-17
rs8028689,15	105	15	28488888	C	T	0.046289	-26.3023	-26.3023	2.39428	2.39428	4.5e-28	4.5e-28
rs8028689,15	107	15	28488888	C	T	0.046289	8.16334	8.16334	1.14331	1.14331	9.3e-13	9.3e-13
rs8028689,15	109	15	28488888	C	T	0.046289	13.9956	13.9956	1.57587	1.57587	6.6e-19	6.6e-19
rs8028689,15	11	15	28488888	C	T	0.046289	9.65627	9.65627	1.14367	1.14367	3.1e-17	3.1e-17
rs8028689,15	110	15	28488888	C	T	0.046289	-10.7409	-10.7409	1.36442	1.36442	3.5e-15	3.5e-15
rs8028689,15	111	15	28488888	C	T	0.046289	-14.4884	-14.4884	0.992164	0.992164	2.7e-48	2.7e-48
rs8028689,15	113	15	28488888	C	T	0.046289	-14.4245	-14.4245	1.465	1.465	7.1e-23	7.1e-23
rs8028689,15	117	15	28488888	C	T	0.046289	15.1615	15.1615	1.02216	1.02216	9e-50	9e-50
rs8028689,15	119	15	28488888	C	T	0.046289	7.31266	7.31266	1.15837	1.15837	2.7e-10	2.7e-10
rs8028689,15	120	15	28488888	C	T	0.046289	-8.76454	-8.76454	1.06262	1.06262	1.6e-16	1.6e-16
rs8028689,15	121	15	28488888	C	T	0.046289	-14.8634	-14.8634	1.2493	1.2493	1.2e-32	1.2e-32
rs8028689,15	123	15	28488888	C	T	0.046289	33.182	33.182	2.21526	2.21526	1e-50	1e-50
rs8028689,15	124	15	28488888	C	T	0.046289	25.9602	25.9602	1.24398	1.24398	1e-96	1e-96
rs8028689,15	125	15	28488888	C	T	0.046289	-9.52625	-9.52625	1.06471	1.06471	3.6e-19	3.6e-19
rs8028689,15	126	15	28488888	C	T	0.046289	7.43014	7.43014	0.982871	0.982871	4e-14	4e-14
rs8028689,15	15	15	28488888	C	T	0.046289	13.1202	13.1202	1.12167	1.12167	1.3e-31	1.3e-31
rs8028689,15	16	15	28488888	C	T	0.046289	-30.8915	-30.8915	1.62119	1.62119	6e-81	6e-81
rs8028689,15	17	15	28488888	C	T	0.046289	6.36022	6.36022	0.968523	0.968523	5.1e-11	5.1e-11
rs8028689,15	22	15	28488888	C	T	0.046289	14.307	14.307	1.29508	1.29508	2.3e-28	2.3e-28
rs8028689,15	23	15	28488888	C	T	0.046289	9.3779	9.3779	1.30679	1.30679	7.2e-13	7.2e-13
rs8028689,15	25	15	28488888	C	T	0.046289	23.7651	23.7651	1.84879	1.84879	8.1e-38	8.1e-38
rs8028689,15	26	15	28488888	C	T	0.046289	9.58715	9.58715	1.08093	1.08093	7.4e-19	7.4e-19
rs8028689,15	27	15	28488888	C	T	0.046289	-25.3547	-25.3547	2.02041	2.02041	4e-36	4e-36
rs8028689,15	28	15	28488888	C	T	0.046289	47.0655	47.0655	2.49907	2.49907	4e-79	4e-79
rs8028689,15	3	15	28488888	C	T	0.046289	-27.5958	-27.5958	2.23673	2.23673	5.7e-35	5.7e-35
rs8028689,15	30	15	28488888	C	T	0.046289	-10.1934	-10.1934	1.2709	1.2709	1.1e-15	1.1e-15
rs8028689,15	32	15	28488888	C	T	0.046289	27.6582	27.6582	1.60902	1.60902	3.2e-66	3.2e-66
rs8028689,15	33	15	28488888	C	T	0.046289	-21.5925	-21.5925	1.2437	1.2437	1.6e-67	1.6e-67
rs8028689,15	35	15	28488888	C	T	0.046289	9.72284	9.72284	1.58261	1.58261	8.1e-10	8.1e-10
rs8028689,15	36	15	28488888	C	T	0.046289	10.4307	10.4307	1.56768	1.56768	2.9e-11	2.9e-11
rs8028689,15	38	15	28488888	C	T	0.046289	-18.3309	-18.3309	0.949416	0.949416	4.6e-83	4.6e-83
rs8028689,15	39	15	28488888	C	T	0.046289	-13.2147	-13.2147	1.15146	1.15146	1.7e-30	1.7e-30
rs8028689,15	43	15	28488888	C	T	0.046289	17.3063	17.3063	1.4054	1.4054	7.6e-35	7.6e-35
rs8028689,15	45	15	28488888	C	T	0.046289	-14.1555	-14.1555	1.57044	1.57044	2e-19	2e-19
rs8028689,15	47	15	28488888	C	T	0.046289	11.9478	11.9478	1.19361	1.19361	1.4e-23	1.4e-23
rs8028689,15	49	15	28488888	C	T	0.046289	-16.3872	-16.3872	1.12567	1.12567	5.2e-48	5.2e-48
rs8028689,15	5	15	28488888	C	T	0.046289	-11.3437	-11.3437	1.11982	1.11982	4.1e-24	4.1e-24
rs8028689,15	50	15	28488888	C	T	0.046289	13.5362	13.5362	1.39445	1.39445	2.8e-22	2.8e-22
rs8028689,15	53	15	28488888	C	T	0.046289	11.0736	11.0736	1.08465	1.08465	1.8e-24	1.8e-24
rs8028689,15	54	15	28488888	C	T	0.046289	21.029	21.029	1.39129	1.39129	1.3e-51	1.3e-51
rs8028689,15	56	15	28488888	C	T	0.046289	21.8045	21.8045	1.21942	1.21942	1.7e-71	1.7e-71
rs8028689,15	57	15	28488888	C	T	0.046289	8.76846	8.76846	1.06117	1.06117	1.4e-16	1.4e-16
rs8028689,15	61	15	28488888	C	T	0.046289	-6.75287	-6.75287	0.954167	0.954167	1.5e-12	1.5e-12
rs8028689,15	63	15	28488888	C	T	0.046289	11.4194	11.4194	1.96123	1.96123	5.8e-09	5.8e-09
rs8028689,15	64	15	28488888	C	T	0.046289	15.9585	15.9585	1.08713	1.08713	8.7e-49	8.7e-49
rs8028689,15	66	15	28488888	C	T	0.046289	-21.6176	-21.6176	2.16862	2.16862	2.1e-23	2.1e-23
rs8028689,15	67	15	28488888	C	T	0.046289	14.573	14.573	1.05714	1.05714	3.1e-43	3.1e-43
rs8028689,15	68	15	28488888	C	T	0.046289	10.9959	10.9959	1.13909	1.13909	4.8e-22	4.8e-22
rs8028689,15	70	15	28488888	C	T	0.046289	6.59775	6.59775	1.04885	1.04885	3.2e-10	3.2e-10
rs8028689,15	71	15	28488888	C	T	0.046289	16.4586	16.4586	1.22145	1.22145	2.2e-41	2.2e-41
rs8028689,15	72	15	28488888	C	T	0.046289	46.5772	46.5772	2.14789	2.14789	2.8e-104	2.8e-104
rs8028689,15	73	15	28488888	C	T	0.046289	-14.4065	-14.4065	1.4009	1.4009	8.3e-25	8.3e-25
rs8028689,15	74	15	28488888	C	T	0.046289	-11.8419	-11.8419	1.39552	1.39552	2.1e-17	2.1e-17
rs8028689,15	75	15	28488888	C	T	0.046289	-18.1505	-18.1505	1.47248	1.47248	6.5e-35	6.5e-35
rs8028689,15	77	15	28488888	C	T	0.046289	-8.57279	-8.57279	1.187	1.187	5.1e-13	5.1e-13
rs8028689,15	79	15	28488888	C	T	0.046289	9.79957	9.79957	1.04169	1.04169	5.1e-21	5.1e-21
rs8028689,15	8	15	28488888	C	T	0.046289	-18.4944	-18.4944	1.97679	1.97679	8.3e-21	8.3e-21
rs8028689,15	80	15	28488888	C	T	0.046289	-11.1005	-11.1005	1.15194	1.15194	5.6e-22	5.6e-22
rs8028689,15	82	15	28488888	C	T	0.046289	-13.422	-13.422	1.32474	1.32474	4e-24	4e-24
rs8028689,15	83	15	28488888	C	T	0.046289	16.0126	16.0126	1.26827	1.26827	1.5e-36	1.5e-36
rs8028689,15	86	15	28488888	C	T	0.046289	-24.3719	-24.3719	2.87335	2.87335	2.2e-17	2.2e-17
rs8028689,15	87	15	28488888	C	T	0.046289	-9.09675	-9.09675	1.17864	1.17864	1.2e-14	1.2e-14
rs8028689,15	9	15	28488888	C	T	0.046289	-14.005	-14.005	1.21115	1.21115	6.3e-31	6.3e-31
rs8028689,15	91	15	28488888	C	T	0.046289	-18.7633	-18.7633	1.28461	1.28461	2.6e-48	2.6e-48
rs8028689,15	92	15	28488888	C	T	0.046289	-18.6598	-18.6598	1.60487	1.60487	3e-31	3e-31
rs8028689,15	93	15	28488888	C	T	0.046289	-7.01591	-7.01591	1.23956	1.23956	1.5e-08	1.5e-08
rs8028689,15	94	15	28488888	C	T	0.046289	-24.8621	-24.8621	1.0851	1.0851	3.5e-116	3.5e-116
rs8028689,15	95	15	28488888	C	T	0.046289	-18.7398	-18.7398	1.49479	1.49479	4.7e-36	4.7e-36
rs8028689,15	97	15	28488888	C	T	0.046289	-16.7576	-16.7576	1.29827	1.29827	4.1e-38	4.1e-38
rs8028689,15	99	15	28488888	C	T	0.046289	-17.0997	-17.0997	1.42139	1.42139	2.5e-33	2.5e-33
rs2240204,15	0	15	28494032	A	G	0.046006	-13.5041	-13.5041	1.31807	1.31807	1.2e-24	1.2e-24
rs2240204,15	1	15	28494032	A	G	0.046006	19.8025	19.8025	2.09864	2.09864	3.9e-21	3.9e-21
rs2240204,15	100	15	28494032	A	G	0.046006	-16.0786	-16.0786	1.95828	1.95828	2.2e-16	2.2e-16
rs2240204,15	101	15	28494032	A	G	0.046006	-9.9746	-9.9746	1.173	1.173	1.8e-17	1.8e-17
rs2240204,15	102	15	28494032	A	G	0.046006	29.2133	29.2133	1.48242	1.48242	1.9e-86	1.9e-86
rs2240204,15	103	15	28494032	A	G	0.046006	-13.3881	-13.3881	1.2518	1.2518	1.1e-26	1.1e-26
rs2240204,15	104	15	28494032	A	G	0.046006	9.82323	9.82323	1.18411	1.18411	1.1e-16	1.1e-16
rs2240204,15	105	15	28494032	A	G	0.046006	-26.2693	-26.2693	2.40146	2.40146	7.5e-28	7.5e-28
rs2240204,15	107	15	28494032	A	G	0.046006	8.11528	8.11528	1.14674	1.14674	1.5e-12	1.5e-12
rs2240204,15	109	15	28494032	A	G	0.046006	14.0533	14.0533	1.5806	1.5806	6e-19	6e-19
rs2240204,15	11	15	28494032	A	G	0.046006	9.64279	9.64279	1.1471	1.1471	4.2e-17	4.2e-17
rs2240204,15	110	15	28494032	A	G	0.046006	-10.8123	-10.8123	1.36851	1.36851	2.8e-15	2.8e-15
rs2240204,15	111	15	28494032	A	G	0.046006	-14.5294	-14.5294	0.995142	0.995142	2.8e-48	2.8e-48
rs2240204,15	113	15	28494032	A	G	0.046006	-14.3167	-14.3167	1.46939	1.46939	2e-22	2e-22
rs2240204,15	117	15	28494032	A	G	0.046006	15.2394	15.2394	1.02523	1.02523	5.6e-50	5.6e-50
rs2240204,15	119	15	28494032	A	G	0.046006	7.19591	7.19591	1.16185	1.16185	5.9e-10	5.9e-10
rs2240204,15	120	15	28494032	A	G	0.046006	-8.72776	-8.72776	1.06581	1.06581	2.6e-16	2.6e-16
rs2240204,15	121	15	28494032	A	G	0.046006	-14.7776	-14.7776	1.25305	1.25305	4.2e-32	4.2e-32
rs2240204,15	123	15	28494032	A	G	0.046006	33.0924	33.0924	2.2219	2.2219	3.6e-50	3.6e-50
rs2240204,15	124	15	28494032	A	G	0.046006	26.0329	26.0329	1.24772	1.24772	1.1e-96	1.1e-96
rs2240204,15	125	15	28494032	A	G	0.046006	-9.56916	-9.56916	1.0679	1.0679	3.2e-19	3.2e-19
rs2240204,15	126	15	28494032	A	G	0.046006	7.46493	7.46493	0.985821	0.985821	3.7e-14	3.7e-14
rs2240204,15	15	15	28494032	A	G	0.046006	13.2687	13.2687	1.12504	1.12504	4.2e-32	4.2e-32
rs2240204,15	16	15	28494032	A	G	0.046006	-31.0861	-31.0861	1.62606	1.62606	1.8e-81	1.8e-81
rs2240204,15	17	15	28494032	A	G	0.046006	6.35615	6.35615	0.97143	0.97143	6e-11	6e-11
rs2240204,15	22	15	28494032	A	G	0.046006	14.2526	14.2526	1.29897	1.29897	5.2e-28	5.2e-28
rs2240204,15	23	15	28494032	A	G	0.046006	9.26579	9.26579	1.31071	1.31071	1.6e-12	1.6e-12
rs2240204,15	25	15	28494032	A	G	0.046006	23.6853	23.6853	1.85434	1.85434	2.3e-37	2.3e-37
rs2240204,15	26	15	28494032	A	G	0.046006	9.51604	9.51604	1.08418	1.08418	1.7e-18	1.7e-18
rs2240204,15	27	15	28494032	A	G	0.046006	-25.2683	-25.2683	2.02648	2.02648	1.1e-35	1.1e-35
rs2240204,15	28	15	28494032	A	G	0.046006	46.9824	46.9824	2.50657	2.50657	2.2e-78	2.2e-78
rs2240204,15	3	15	28494032	A	G	0.046006	-27.64	-27.64	2.24344	2.24344	7e-35	7e-35
rs2240204,15	30	15	28494032	A	G	0.046006	-10.0958	-10.0958	1.27472	1.27472	2.4e-15	2.4e-15
rs2240204,15	32	15	28494032	A	G	0.046006	27.6038	27.6038	1.61385	1.61385	1.4e-65	1.4e-65
rs2240204,15	33	15	28494032	A	G	0.046006	-21.4492	-21.4492	1.24743	1.24743	2.9e-66	2.9e-66
rs2240204,15	35	15	28494032	A	G	0.046006	9.59498	9.59498	1.58736	1.58736	1.5e-09	1.5e-09
rs2240204,15	36	15	28494032	A	G	0.046006	10.5451	10.5451	1.57238	1.57238	2e-11	2e-11
rs2240204,15	38	15	28494032	A	G	0.046006	-18.2894	-18.2894	0.952265	0.952265	3.3e-82	3.3e-82
rs2240204,15	39	15	28494032	A	G	0.046006	-13.2041	-13.2041	1.15492	1.15492	2.9e-30	2.9e-30
rs2240204,15	43	15	28494032	A	G	0.046006	17.1693	17.1693	1.40961	1.40961	4e-34	4e-34
rs2240204,15	45	15	28494032	A	G	0.046006	-14.2159	-14.2159	1.57516	1.57516	1.8e-19	1.8e-19
rs2240204,15	47	15	28494032	A	G	0.046006	11.9672	11.9672	1.19719	1.19719	1.6e-23	1.6e-23
rs2240204,15	49	15	28494032	A	G	0.046006	-16.4803	-16.4803	1.12905	1.12905	2.9e-48	2.9e-48
rs2240204,15	5	15	28494032	A	G	0.046006	-11.4195	-11.4195	1.12318	1.12318	2.8e-24	2.8e-24
rs2240204,15	50	15	28494032	A	G	0.046006	13.3949	13.3949	1.39863	1.39863	1e-21	1e-21
rs2240204,15	53	15	28494032	A	G	0.046006	11.1474	11.1474	1.0879	1.0879	1.2e-24	1.2e-24
rs2240204,15	54	15	28494032	A	G	0.046006	21.0558	21.0558	1.39547	1.39547	1.9e-51	1.9e-51
rs2240204,15	56	15	28494032	A	G	0.046006	21.7857	21.7857	1.22308	1.22308	5.7e-71	5.7e-71
rs2240204,15	57	15	28494032	A	G	0.046006	8.66642	8.66642	1.06435	1.06435	3.9e-16	3.9e-16
rs2240204,15	61	15	28494032	A	G	0.046006	-6.72265	-6.72265	0.957031	0.957031	2.1e-12	2.1e-12
rs2240204,15	63	15	28494032	A	G	0.046006	11.3874	11.3874	1.96711	1.96711	7.1e-09	7.1e-09
rs2240204,15	64	15	28494032	A	G	0.046006	16.0322	16.0322	1.09039	1.09039	6.2e-49	6.2e-49
rs2240204,15	66	15	28494032	A	G	0.046006	-21.7286	-21.7286	2.17512	2.17512	1.7e-23	1.7e-23
rs2240204,15	67	15	28494032	A	G	0.046006	14.4896	14.4896	1.06032	1.06032	1.6e-42	1.6e-42
rs2240204,15	68	15	28494032	A	G	0.046006	10.9428	10.9428	1.1425	1.1425	9.9e-22	9.9e-22
rs2240204,15	70	15	28494032	A	G	0.046006	6.65984	6.65984	1.052	1.052	2.4e-10	2.4e-10
rs2240204,15	71	15	28494032	A	G	0.046006	16.4475	16.4475	1.22512	1.22512	4.3e-41	4.3e-41
rs2240204,15	72	15	28494032	A	G	0.046006	46.664	46.664	2.15433	2.15433	4.8e-104	4.8e-104
rs2240204,15	73	15	28494032	A	G	0.046006	-14.319	-14.319	1.40511	1.40511	2.2e-24	2.2e-24
rs2240204,15	74	15	28494032	A	G	0.046006	-11.7148	-11.7148	1.3997	1.3997	5.8e-17	5.8e-17
rs2240204,15	75	15	28494032	A	G	0.046006	-18.1913	-18.1913	1.4769	1.4769	7.3e-35	7.3e-35
rs2240204,15	77	15	28494032	A	G	0.046006	-8.55422	-8.55422	1.19057	1.19057	6.7e-13	6.7e-13
rs2240204,15	79	15	28494032	A	G	0.046006	9.70515	9.70515	1.04481	1.04481	1.6e-20	1.6e-20
rs2240204,15	8	15	28494032	A	G	0.046006	-18.5403	-18.5403	1.98273	1.98273	8.7e-21	8.7e-21
rs2240204,15	80	15	28494032	A	G	0.046006	-11.1378	-11.1378	1.1554	1.1554	5.4e-22	5.4e-22
rs2240204,15	82	15	28494032	A	G	0.046006	-13.3674	-13.3674	1.32872	1.32872	8.3e-24	8.3e-24
rs2240204,15	83	15	28494032	A	G	0.046006	16.0018	16.0018	1.27208	1.27208	2.7e-36	2.7e-36
rs2240204,15	86	15	28494032	A	G	0.046006	-24.3378	-24.3378	2.88198	2.88198	3e-17	3e-17
rs2240204,15	87	15	28494032	A	G	0.046006	-9.08591	-9.08591	1.18217	1.18217	1.5e-14	1.5e-14
rs2240204,15	9	15	28494032	A	G	0.046006	-14.0304	-14.0304	1.21479	1.21479	7.4e-31	7.4e-31
rs2240204,15	91	15	28494032	A	G	0.046006	-18.734	-18.734	1.28847	1.28847	6.8e-48	6.8e-48
rs2240204,15	92	15	28494032	A	G	0.046006	-18.5655	-18.5655	1.60968	1.60968	8.9e-31	8.9e-31
rs2240204,15	93	15	28494032	A	G	0.046006	-7.02682	-7.02682	1.24328	1.24328	1.6e-08	1.6e-08
rs2240204,15	94	15	28494032	A	G	0.046006	-24.9164	-24.9164	1.08836	1.08836	5.4e-116	5.4e-116
rs2240204,15	95	15	28494032	A	G	0.046006	-18.7888	-18.7888	1.49928	1.49928	5e-36	5e-36
rs2240204,15	96	15	28494032	A	G	0.046006	7.8237	7.8237	1.4013	1.4013	2.4e-08	2.4e-08
rs2240204,15	97	15	28494032	A	G	0.046006	-16.7992	-16.7992	1.30216	1.30216	4.4e-38	4.4e-38
rs2240204,15	99	15	28494032	A	G	0.046006	-17.0527	-17.0527	1.42565	1.42565	5.7e-33	5.7e-33
rs117743506,15	0	15	28510460	A	G	0.018148	-11.9268	-11.9268	2.06842	2.06842	8.1e-09	8.1e-09
rs117743506,15	1	15	28510460	A	G	0.018148	20.2851	20.2851	3.29335	3.29335	7.3e-10	7.3e-10
rs117743506,15	101	15	28510460	A	G	0.018148	-11.3271	-11.3271	1.84076	1.84076	7.6e-10	7.6e-10
rs117743506,15	102	15	28510460	A	G	0.018148	24.996	24.996	2.32633	2.32633	6.3e-27	6.3e-27
rs117743506,15	103	15	28510460	A	G	0.018148	-14.4753	-14.4753	1.96442	1.96442	1.7e-13	1.7e-13
rs117743506,15	105	15	28510460	A	G	0.018148	-25.6199	-25.6199	3.76856	3.76856	1.1e-11	1.1e-11
rs117743506,15	109	15	28510460	A	G	0.018148	14.149	14.149	2.48039	2.48039	1.2e-08	1.2e-08
rs117743506,15	111	15	28510460	A	G	0.018148	-12.4611	-12.4611	1.56165	1.56165	1.5e-15	1.5e-15
rs117743506,15	117	15	28510460	A	G	0.018148	13.6475	13.6475	1.60887	1.60887	2.2e-17	2.2e-17
rs117743506,15	121	15	28510460	A	G	0.018148	-12.6811	-12.6811	1.96638	1.96638	1.1e-10	1.1e-10
rs117743506,15	123	15	28510460	A	G	0.018148	29.9314	29.9314	3.48678	3.48678	9.1e-18	9.1e-18
rs117743506,15	124	15	28510460	A	G	0.018148	22.0109	22.0109	1.95801	1.95801	2.6e-29	2.6e-29
rs117743506,15	15	15	28510460	A	G	0.018148	12.3195	12.3195	1.7655	1.7655	3e-12	3e-12
rs117743506,15	16	15	28510460	A	G	0.018148	-28.7924	-28.7924	2.55174	2.55174	1.6e-29	1.6e-29
rs117743506,15	17	15	28510460	A	G	0.018148	9.06578	9.06578	1.52444	1.52444	2.7e-09	2.7e-09
rs117743506,15	22	15	28510460	A	G	0.018148	13.1405	13.1405	2.03844	2.03844	1.1e-10	1.1e-10
rs117743506,15	25	15	28510460	A	G	0.018148	19.194	19.194	2.90998	2.90998	4.2e-11	4.2e-11
rs117743506,15	26	15	28510460	A	G	0.018148	9.35219	9.35219	1.70137	1.70137	3.9e-08	3.9e-08
rs117743506,15	27	15	28510460	A	G	0.018148	-24.7474	-24.7474	3.1801	3.1801	7.1e-15	7.1e-15
rs117743506,15	28	15	28510460	A	G	0.018148	39.4053	39.4053	3.9335	3.9335	1.3e-23	1.3e-23
rs117743506,15	3	15	28510460	A	G	0.018148	-25.455	-25.455	3.52058	3.52058	4.8e-13	4.8e-13
rs117743506,15	32	15	28510460	A	G	0.018148	25.7736	25.7736	2.53257	2.53257	2.5e-24	2.5e-24
rs117743506,15	33	15	28510460	A	G	0.018148	-18.2592	-18.2592	1.95756	1.95756	1.1e-20	1.1e-20
rs117743506,15	38	15	28510460	A	G	0.018148	-14.6344	-14.6344	1.49437	1.49437	1.2e-22	1.2e-22
rs117743506,15	39	15	28510460	A	G	0.018148	-12.6989	-12.6989	1.81239	1.81239	2.4e-12	2.4e-12
rs117743506,15	43	15	28510460	A	G	0.018148	14.9655	14.9655	2.21207	2.21207	1.3e-11	1.3e-11
rs117743506,15	47	15	28510460	A	G	0.018148	10.7063	10.7063	1.87872	1.87872	1.2e-08	1.2e-08
rs117743506,15	49	15	28510460	A	G	0.018148	-13.7949	-13.7949	1.77178	1.77178	6.9e-15	6.9e-15
rs117743506,15	5	15	28510460	A	G	0.018148	-12.6057	-12.6057	1.76258	1.76258	8.6e-13	8.6e-13
rs117743506,15	53	15	28510460	A	G	0.018148	11.0347	11.0347	1.70722	1.70722	1e-10	1e-10
rs117743506,15	54	15	28510460	A	G	0.018148	17.5572	17.5572	2.18987	2.18987	1.1e-15	1.1e-15
rs117743506,15	56	15	28510460	A	G	0.018148	21.7327	21.7327	1.91935	1.91935	1e-29	1e-29
rs117743506,15	64	15	28510460	A	G	0.018148	11.7254	11.7254	1.71113	1.71113	7.3e-12	7.3e-12
rs117743506,15	66	15	28510460	A	G	0.018148	-21.7709	-21.7709	3.41337	3.41337	1.8e-10	1.8e-10
rs117743506,15	67	15	28510460	A	G	0.018148	11.7643	11.7643	1.66393	1.66393	1.5e-12	1.5e-12
rs117743506,15	68	15	28510460	A	G	0.018148	12.4213	12.4213	1.7929	1.7929	4.3e-12	4.3e-12
rs117743506,15	71	15	28510460	A	G	0.018148	15.7679	15.7679	1.92255	1.92255	2.4e-16	2.4e-16
rs117743506,15	72	15	28510460	A	G	0.018148	41.403	41.403	3.38074	3.38074	1.7e-34	1.7e-34
rs117743506,15	73	15	28510460	A	G	0.018148	-12.2327	-12.2327	2.205	2.205	2.9e-08	2.9e-08
rs117743506,15	74	15	28510460	A	G	0.018148	-13.1419	-13.1419	2.19652	2.19652	2.2e-09	2.2e-09
rs117743506,15	75	15	28510460	A	G	0.018148	-16.0062	-16.0062	2.31766	2.31766	5e-12	5e-12
rs117743506,15	8	15	28510460	A	G	0.018148	-19.1176	-19.1176	3.11144	3.11144	8e-10	8e-10
rs117743506,15	82	15	28510460	A	G	0.018148	-12.3992	-12.3992	2.08512	2.08512	2.7e-09	2.7e-09
rs117743506,15	83	15	28510460	A	G	0.018148	12.3201	12.3201	1.99624	1.99624	6.8e-10	6.8e-10
rs117743506,15	9	15	28510460	A	G	0.018148	-11.3325	-11.3325	1.90634	1.90634	2.8e-09	2.8e-09
rs117743506,15	91	15	28510460	A	G	0.018148	-15.8573	-15.8573	2.02196	2.02196	4.4e-15	4.4e-15
rs117743506,15	92	15	28510460	A	G	0.018148	-17.7834	-17.7834	2.52604	2.52604	1.9e-12	1.9e-12
rs117743506,15	94	15	28510460	A	G	0.018148	-20.0904	-20.0904	1.70794	1.70794	6.1e-32	6.1e-32
rs117743506,15	95	15	28510460	A	G	0.018148	-17.0731	-17.0731	2.35278	2.35278	4e-13	4e-13
rs117743506,15	97	15	28510460	A	G	0.018148	-11.4783	-11.4783	2.04345	2.04345	1.9e-08	1.9e-08
rs117743506,15	99	15	28510460	A	G	0.018148	-15.2885	-15.2885	2.23724	2.23724	8.3e-12	8.3e-12
rs916977,15	0	15	28513364	T	C	0.141259	-9.41714	-9.41714	0.791113	0.791113	1.1e-32	1.1e-32
rs916977,15	1	15	28513364	T	C	0.141259	18.8243	18.8243	1.25961	1.25961	1.7e-50	1.7e-50
rs916977,15	100	15	28513364	T	C	0.141259	-13.8713	-13.8713	1.17537	1.17537	3.8e-32	3.8e-32
rs916977,15	101	15	28513364	T	C	0.141259	-11.6551	-11.6551	0.704041	0.704041	1.5e-61	1.5e-61
rs916977,15	102	15	28513364	T	C	0.141259	26.3322	26.3322	0.889757	0.889757	1.7e-192	1.7e-192
rs916977,15	103	15	28513364	T	C	0.141259	-13.5323	-13.5323	0.751334	0.751334	1.6e-72	1.6e-72
rs916977,15	104	15	28513364	T	C	0.141259	9.62371	9.62371	0.710708	0.710708	9e-42	9e-42
rs916977,15	105	15	28513364	T	C	0.141259	-23.2449	-23.2449	1.44137	1.44137	1.6e-58	1.6e-58
rs916977,15	107	15	28513364	T	C	0.141259	5.27975	5.27975	0.688277	0.688277	1.7e-14	1.7e-14
rs916977,15	109	15	28513364	T	C	0.141259	10.4935	10.4935	0.948681	0.948681	1.9e-28	1.9e-28
rs916977,15	11	15	28513364	T	C	0.141259	7.17573	7.17573	0.688493	0.688493	2e-25	2e-25
rs916977,15	110	15	28513364	T	C	0.141259	-11.3427	-11.3427	0.821387	0.821387	2.2e-43	2.2e-43
rs916977,15	111	15	28513364	T	C	0.141259	-14.102	-14.102	0.597288	0.597288	3e-123	3e-123
rs916977,15	112	15	28513364	T	C	0.141259	7.24058	7.24058	0.76567	0.76567	3.2e-21	3.2e-21
rs916977,15	113	15	28513364	T	C	0.141259	-11.28	-11.28	0.881936	0.881936	1.9e-37	1.9e-37
rs916977,15	114	15	28513364	T	C	0.141259	-5.41663	-5.41663	0.742454	0.742454	3e-13	3e-13
rs916977,15	116	15	28513364	T	C	0.141259	-5.45819	-5.45819	0.729909	0.729909	7.6e-14	7.6e-14
rs916977,15	117	15	28513364	T	C	0.141259	14.1221	14.1221	0.615347	0.615347	1.5e-116	1.5e-116
rs916977,15	119	15	28513364	T	C	0.141259	8.15149	8.15149	0.697347	0.697347	1.4e-31	1.4e-31
rs916977,15	120	15	28513364	T	C	0.141259	-8.36523	-8.36523	0.639704	0.639704	4.5e-39	4.5e-39
rs916977,15	121	15	28513364	T	C	0.141259	-15.8883	-15.8883	0.752085	0.752085	4.6e-99	4.6e-99
rs916977,15	123	15	28513364	T	C	0.141259	30.061	30.061	1.3336	1.3336	1.6e-112	1.6e-112
rs916977,15	124	15	28513364	T	C	0.141259	25.1933	25.1933	0.748884	0.748884	4.2e-248	4.2e-248
rs916977,15	125	15	28513364	T	C	0.141259	-9.20831	-9.20831	0.640959	0.640959	8.4e-47	8.4e-47
rs916977,15	126	15	28513364	T	C	0.141259	6.61076	6.61076	0.591694	0.591694	5.6e-29	5.6e-29
rs916977,15	127	15	28513364	T	C	0.141259	5.59975	5.59975	0.599373	0.599373	9.4e-21	9.4e-21
rs916977,15	14	15	28513364	T	C	0.141259	9.29078	9.29078	1.47795	1.47795	3.3e-10	3.3e-10
rs916977,15	15	15	28513364	T	C	0.141259	13.8027	13.8027	0.675253	0.675253	7.3e-93	7.3e-93
rs916977,15	16	15	28513364	T	C	0.141259	-27.8701	-27.8701	0.975968	0.975968	2.3e-179	2.3e-179
rs916977,15	17	15	28513364	T	C	0.141259	7.41185	7.41185	0.583056	0.583056	5.1e-37	5.1e-37
rs916977,15	19	15	28513364	T	C	0.141259	8.56389	8.56389	0.87054	0.87054	7.8e-23	7.8e-23
rs916977,15	21	15	28513364	T	C	0.141259	-7.42862	-7.42862	0.786156	0.786156	3.4e-21	3.4e-21
rs916977,15	22	15	28513364	T	C	0.141259	13.0193	13.0193	0.779645	0.779645	1.3e-62	1.3e-62
rs916977,15	23	15	28513364	T	C	0.141259	10.8922	10.8922	0.786696	0.786696	1.4e-43	1.4e-43
rs916977,15	25	15	28513364	T	C	0.141259	26.2633	26.2633	1.11298	1.11298	4.1e-123	4.1e-123
rs916977,15	26	15	28513364	T	C	0.141259	7.55423	7.55423	0.650728	0.650728	3.7e-31	3.7e-31
rs916977,15	27	15	28513364	T	C	0.141259	-22.4508	-22.4508	1.2163	1.2163	4.5e-76	4.5e-76
rs916977,15	28	15	28513364	T	C	0.141259	42.9196	42.9196	1.50446	1.50446	5.2e-179	5.2e-179
rs916977,15	29	15	28513364	T	C	0.141259	6.27482	6.27482	0.660906	0.660906	2.2e-21	2.2e-21
rs916977,15	3	15	28513364	T	C	0.141259	-22.5983	-22.5983	1.34652	1.34652	3.3e-63	3.3e-63
rs916977,15	30	15	28513364	T	C	0.141259	-7.6197	-7.6197	0.765089	0.765089	2.3e-23	2.3e-23
rs916977,15	31	15	28513364	T	C	0.141259	-3.18618	-3.18618	0.550464	0.550464	7.1e-09	7.1e-09
rs916977,15	32	15	28513364	T	C	0.141259	25.3564	25.3564	0.968637	0.968637	4.8e-151	4.8e-151
rs916977,15	33	15	28513364	T	C	0.141259	-22.0593	-22.0593	0.748713	0.748713	8.6e-191	8.6e-191
rs916977,15	35	15	28513364	T	C	0.141259	7.34887	7.34887	0.952741	0.952741	1.2e-14	1.2e-14
rs916977,15	36	15	28513364	T	C	0.141259	11.9706	11.9706	0.943751	0.943751	7.2e-37	7.2e-37
rs916977,15	38	15	28513364	T	C	0.141259	-16.999	-16.999	0.571554	0.571554	2.2e-194	2.2e-194
rs916977,15	39	15	28513364	T	C	0.141259	-14.3741	-14.3741	0.693187	0.693187	1.6e-95	1.6e-95
rs916977,15	4	15	28513364	T	C	0.141259	-6.01001	-6.01001	0.78281	0.78281	1.6e-14	1.6e-14
rs916977,15	40	15	28513364	T	C	0.141259	-5.44157	-5.44157	0.934139	0.934139	5.7e-09	5.7e-09
rs916977,15	43	15	28513364	T	C	0.141259	19.6999	19.6999	0.846056	0.846056	6.4e-120	6.4e-120
rs916977,15	45	15	28513364	T	C	0.141259	-15.103	-15.103	0.945415	0.945415	1.9e-57	1.9e-57
rs916977,15	47	15	28513364	T	C	0.141259	11.6967	11.6967	0.718558	0.718558	1.4e-59	1.4e-59
rs916977,15	48	15	28513364	T	C	0.141259	-4.82263	-4.82263	0.616721	0.616721	5.3e-15	5.3e-15
rs916977,15	49	15	28513364	T	C	0.141259	-16.4518	-16.4518	0.677658	0.677658	3.4e-130	3.4e-130
rs916977,15	5	15	28513364	T	C	0.141259	-10.568	-10.568	0.674137	0.674137	2.2e-55	2.2e-55
rs916977,15	50	15	28513364	T	C	0.141259	16.1789	16.1789	0.839466	0.839466	9.1e-83	9.1e-83
rs916977,15	53	15	28513364	T	C	0.141259	10.2396	10.2396	0.652963	0.652963	2e-55	2e-55
rs916977,15	54	15	28513364	T	C	0.141259	22.5258	22.5258	0.837565	0.837565	2.6e-159	2.6e-159
rs916977,15	56	15	28513364	T	C	0.141259	23.188	23.188	0.734098	0.734098	5.6e-219	5.6e-219
rs916977,15	57	15	28513364	T	C	0.141259	8.07196	8.07196	0.63883	0.63883	1.3e-36	1.3e-36
rs916977,15	58	15	28513364	T	C	0.141259	4.32731	4.32731	0.690635	0.690635	3.7e-10	3.7e-10
rs916977,15	61	15	28513364	T	C	0.141259	-5.15464	-5.15464	0.574414	0.574414	2.9e-19	2.9e-19
rs916977,15	62	15	28513364	T	C	0.141259	-3.37084	-3.37084	0.572386	0.572386	3.9e-09	3.9e-09
rs916977,15	63	15	28513364	T	C	0.141259	10.2462	10.2462	1.18067	1.18067	4e-18	4e-18
rs916977,15	64	15	28513364	T	C	0.141259	15.7853	15.7853	0.654458	0.654458	1.6e-128	1.6e-128
rs916977,15	66	15	28513364	T	C	0.141259	-19.5103	-19.5103	1.30552	1.30552	1.7e-50	1.7e-50
rs916977,15	67	15	28513364	T	C	0.141259	14.7316	14.7316	0.636406	0.636406	1.5e-118	1.5e-118
rs916977,15	68	15	28513364	T	C	0.141259	11.3784	11.3784	0.685736	0.685736	7.8e-62	7.8e-62
rs916977,15	69	15	28513364	T	C	0.141259	5.3251	5.3251	0.722003	0.722003	1.6e-13	1.6e-13
rs916977,15	7	15	28513364	T	C	0.141259	4.07236	4.07236	0.721264	0.721264	1.6e-08	1.6e-08
rs916977,15	70	15	28513364	T	C	0.141259	6.47359	6.47359	0.631413	0.631413	1.2e-24	1.2e-24
rs916977,15	71	15	28513364	T	C	0.141259	14.4677	14.4677	0.73532	0.73532	3.5e-86	3.5e-86
rs916977,15	72	15	28513364	T	C	0.141259	43.1113	43.1113	1.29304	1.29304	9.8e-244	9.8e-244
rs916977,15	73	15	28513364	T	C	0.141259	-12.0001	-12.0001	0.843351	0.843351	6e-46	6e-46
rs916977,15	74	15	28513364	T	C	0.141259	-10.2343	-10.2343	0.840108	0.840108	3.9e-34	3.9e-34
rs916977,15	75	15	28513364	T	C	0.141259	-16.637	-16.637	0.88644	0.88644	1.4e-78	1.4e-78
rs916977,15	77	15	28513364	T	C	0.141259	-6.49509	-6.49509	0.714582	0.714582	1e-19	1e-19
rs916977,15	79	15	28513364	T	C	0.141259	7.27118	7.27118	0.627101	0.627101	4.4e-31	4.4e-31
rs916977,15	8	15	28513364	T	C	0.141259	-17.5076	-17.5076	1.19004	1.19004	5.4e-49	5.4e-49
rs916977,15	80	15	28513364	T	C	0.141259	-9.15139	-9.15139	0.693474	0.693474	9.2e-40	9.2e-40
rs916977,15	82	15	28513364	T	C	0.141259	-11.5281	-11.5281	0.797501	0.797501	2.3e-47	2.3e-47
rs916977,15	83	15	28513364	T	C	0.141259	14.1996	14.1996	0.763506	0.763506	3.3e-77	3.3e-77
rs916977,15	86	15	28513364	T	C	0.141259	-23.9657	-23.9657	1.72977	1.72977	1.2e-43	1.2e-43
rs916977,15	87	15	28513364	T	C	0.141259	-9.66153	-9.66153	0.709545	0.709545	3.2e-42	3.2e-42
rs916977,15	89	15	28513364	T	C	0.141259	6.30021	6.30021	0.711392	0.711392	8.3e-19	8.3e-19
rs916977,15	9	15	28513364	T	C	0.141259	-13.8314	-13.8314	0.729121	0.729121	3e-80	3e-80
rs916977,15	91	15	28513364	T	C	0.141259	-16.4655	-16.4655	0.773344	0.773344	1.4e-100	1.4e-100
rs916977,15	92	15	28513364	T	C	0.141259	-16.8003	-16.8003	0.966139	0.966139	1e-67	1e-67
rs916977,15	93	15	28513364	T	C	0.141259	-10.5707	-10.5707	0.74622	0.74622	1.5e-45	1.5e-45
rs916977,15	94	15	28513364	T	C	0.141259	-23.6447	-23.6447	0.653239	0.653239	7e-287	7e-287
rs916977,15	95	15	28513364	T	C	0.141259	-16.8071	-16.8071	0.899874	0.899874	7.6e-78	7.6e-78
rs916977,15	96	15	28513364	T	C	0.141259	8.83449	8.83449	0.841065	0.841065	8.3e-26	8.3e-26
rs916977,15	97	15	28513364	T	C	0.141259	-14.1118	-14.1118	0.781564	0.781564	7.1e-73	7.1e-73
rs916977,15	99	15	28513364	T	C	0.141259	-16.5448	-16.5448	0.855683	0.855683	2.7e-83	2.7e-83
rs71467328,15	123	15	28518229	T	C	0.043653	-13.8301	-13.8301	2.27249	2.27249	1.2e-09	1.2e-09
rs71467328,15	124	15	28518229	T	C	0.043653	-8.83174	-8.83174	1.27612	1.27612	4.5e-12	4.5e-12
rs71467328,15	16	15	28518229	T	C	0.043653	10.0587	10.0587	1.66308	1.66308	1.5e-09	1.5e-09
rs71467328,15	25	15	28518229	T	C	0.043653	-13.1166	-13.1166	1.89656	1.89656	4.6e-12	4.6e-12
rs71467328,15	28	15	28518229	T	C	0.043653	-16.5964	-16.5964	2.56364	2.56364	9.6e-11	9.6e-11
rs71467328,15	32	15	28518229	T	C	0.043653	-9.66986	-9.66986	1.65059	1.65059	4.7e-09	4.7e-09
rs71467328,15	33	15	28518229	T	C	0.043653	6.9659	6.9659	1.27583	1.27583	4.8e-08	4.8e-08
rs71467328,15	54	15	28518229	T	C	0.043653	-8.44826	-8.44826	1.42724	1.42724	3.2e-09	3.2e-09
rs71467328,15	56	15	28518229	T	C	0.043653	-7.86667	-7.86667	1.25092	1.25092	3.2e-10	3.2e-10
rs71467328,15	72	15	28518229	T	C	0.043653	-16.421	-16.421	2.20338	2.20338	9.1e-14	9.1e-14
rs71467328,15	94	15	28518229	T	C	0.043653	6.50068	6.50068	1.11314	1.11314	5.2e-09	5.2e-09
rs1667394,15	0	15	28530182	C	T	0.148884	-9.89538	-9.89538	0.773308	0.773308	1.7e-37	1.7e-37
rs1667394,15	1	15	28530182	C	T	0.148884	19.0856	19.0856	1.23126	1.23126	3.4e-54	3.4e-54
rs1667394,15	100	15	28530182	C	T	0.148884	-14.0964	-14.0964	1.14892	1.14892	1.3e-34	1.3e-34
rs1667394,15	101	15	28530182	C	T	0.148884	-11.8276	-11.8276	0.688195	0.688195	3.4e-66	3.4e-66
rs1667394,15	102	15	28530182	C	T	0.148884	26.7255	26.7255	0.869732	0.869732	2.4e-207	2.4e-207
rs1667394,15	103	15	28530182	C	T	0.148884	-13.5867	-13.5867	0.734424	0.734424	2.1e-76	2.1e-76
rs1667394,15	104	15	28530182	C	T	0.148884	9.75624	9.75624	0.694712	0.694712	8.4e-45	8.4e-45
rs1667394,15	105	15	28530182	C	T	0.148884	-23.4458	-23.4458	1.40893	1.40893	3.5e-62	3.5e-62
rs1667394,15	107	15	28530182	C	T	0.148884	5.55167	5.55167	0.672786	0.672786	1.6e-16	1.6e-16
rs1667394,15	109	15	28530182	C	T	0.148884	10.6608	10.6608	0.927329	0.927329	1.4e-30	1.4e-30
rs1667394,15	11	15	28530182	C	T	0.148884	7.6044	7.6044	0.672998	0.672998	1.3e-29	1.3e-29
rs1667394,15	110	15	28530182	C	T	0.148884	-11.3595	-11.3595	0.8029	0.8029	1.9e-45	1.9e-45
rs1667394,15	111	15	28530182	C	T	0.148884	-14.1324	-14.1324	0.583845	0.583845	1.9e-129	1.9e-129
rs1667394,15	112	15	28530182	C	T	0.148884	7.50011	7.50011	0.748438	0.748438	1.2e-23	1.2e-23
rs1667394,15	113	15	28530182	C	T	0.148884	-11.4111	-11.4111	0.862086	0.862086	5.4e-40	5.4e-40
rs1667394,15	114	15	28530182	C	T	0.148884	-5.45192	-5.45192	0.725744	0.725744	5.8e-14	5.8e-14
rs1667394,15	116	15	28530182	C	T	0.148884	-5.6513	-5.6513	0.713481	0.713481	2.4e-15	2.4e-15
rs1667394,15	117	15	28530182	C	T	0.148884	14.1246	14.1246	0.601498	0.601498	6.2e-122	6.2e-122
rs1667394,15	119	15	28530182	C	T	0.148884	8.10256	8.10256	0.681652	0.681652	1.4e-32	1.4e-32
rs1667394,15	120	15	28530182	C	T	0.148884	-8.59684	-8.59684	0.625306	0.625306	5.2e-43	5.2e-43
rs1667394,15	121	15	28530182	C	T	0.148884	-15.9423	-15.9423	0.735159	0.735159	2.8e-104	2.8e-104
rs1667394,15	123	15	28530182	C	T	0.148884	30.54	30.54	1.30358	1.30358	2.2e-121	2.2e-121
rs1667394,15	124	15	28530182	C	T	0.148884	25.614	25.614	0.73203	0.73203	3.2e-268	3.2e-268
rs1667394,15	125	15	28530182	C	T	0.148884	-9.54275	-9.54275	0.626533	0.626533	2.2e-52	2.2e-52
rs1667394,15	126	15	28530182	C	T	0.148884	6.84574	6.84574	0.578377	0.578377	2.5e-32	2.5e-32
rs1667394,15	127	15	28530182	C	T	0.148884	5.52444	5.52444	0.585883	0.585883	4.1e-21	4.1e-21
rs1667394,15	14	15	28530182	C	T	0.148884	9.27931	9.27931	1.44469	1.44469	1.3e-10	1.3e-10
rs1667394,15	15	15	28530182	C	T	0.148884	13.7491	13.7491	0.660056	0.660056	2.3e-96	2.3e-96
rs1667394,15	16	15	28530182	C	T	0.148884	-28.3771	-28.3771	0.954002	0.954002	2e-194	2e-194
rs1667394,15	17	15	28530182	C	T	0.148884	7.47048	7.47048	0.569934	0.569934	3e-39	3e-39
rs1667394,15	19	15	28530182	C	T	0.148884	8.19456	8.19456	0.850947	0.850947	6e-22	6e-22
rs1667394,15	21	15	28530182	C	T	0.148884	-7.49762	-7.49762	0.768463	0.768463	1.7e-22	1.7e-22
rs1667394,15	22	15	28530182	C	T	0.148884	13.3207	13.3207	0.762098	0.762098	2.1e-68	2.1e-68
rs1667394,15	23	15	28530182	C	T	0.148884	11.0875	11.0875	0.76899	0.76899	4e-47	4e-47
rs1667394,15	25	15	28530182	C	T	0.148884	26.2621	26.2621	1.08793	1.08793	9.6e-129	9.6e-129
rs1667394,15	26	15	28530182	C	T	0.148884	7.65679	7.65679	0.636083	0.636083	2.3e-33	2.3e-33
rs1667394,15	27	15	28530182	C	T	0.148884	-22.7046	-22.7046	1.18893	1.18893	2.7e-81	2.7e-81
rs1667394,15	28	15	28530182	C	T	0.148884	43.8668	43.8668	1.4706	1.4706	1.6e-195	1.6e-195
rs1667394,15	29	15	28530182	C	T	0.148884	6.19866	6.19866	0.646031	0.646031	8.4e-22	8.4e-22
rs1667394,15	3	15	28530182	C	T	0.148884	-23.2135	-23.2135	1.31622	1.31622	1.3e-69	1.3e-69
rs1667394,15	30	15	28530182	C	T	0.148884	-8.02856	-8.02856	0.74787	0.74787	7e-27	7e-27
rs1667394,15	31	15	28530182	C	T	0.148884	-3.24995	-3.24995	0.538075	0.538075	1.5e-09	1.5e-09
rs1667394,15	32	15	28530182	C	T	0.148884	25.7987	25.7987	0.946836	0.946836	1.8e-163	1.8e-163
rs1667394,15	33	15	28530182	C	T	0.148884	-22.4395	-22.4395	0.731862	0.731862	1.9e-206	1.9e-206
rs1667394,15	35	15	28530182	C	T	0.148884	7.72976	7.72976	0.931298	0.931298	1e-16	1e-16
rs1667394,15	36	15	28530182	C	T	0.148884	11.9425	11.9425	0.922511	0.922511	2.5e-38	2.5e-38
rs1667394,15	38	15	28530182	C	T	0.148884	-17.5802	-17.5802	0.55869	0.55869	2.5e-217	2.5e-217
rs1667394,15	39	15	28530182	C	T	0.148884	-14.4701	-14.4701	0.677586	0.677586	3.5e-101	3.5e-101
rs1667394,15	4	15	28530182	C	T	0.148884	-6.24928	-6.24928	0.765192	0.765192	3.2e-16	3.2e-16
rs1667394,15	40	15	28530182	C	T	0.148884	-5.65674	-5.65674	0.913115	0.913115	5.8e-10	5.8e-10
rs1667394,15	43	15	28530182	C	T	0.148884	19.9683	19.9683	0.827015	0.827015	8.4e-129	8.4e-129
rs1667394,15	45	15	28530182	C	T	0.148884	-15.1812	-15.1812	0.924137	0.924137	1.2e-60	1.2e-60
rs1667394,15	47	15	28530182	C	T	0.148884	11.8693	11.8693	0.702385	0.702385	4.6e-64	4.6e-64
rs1667394,15	48	15	28530182	C	T	0.148884	-4.9188	-4.9188	0.602841	0.602841	3.4e-16	3.4e-16
rs1667394,15	49	15	28530182	C	T	0.148884	-16.6155	-16.6155	0.662406	0.662406	7.5e-139	7.5e-139
rs1667394,15	5	15	28530182	C	T	0.148884	-10.7895	-10.7895	0.658965	0.658965	3e-60	3e-60
[truncated: 152 more rows]
