# Supplementary material for: iGWAS: Image-based genome-wide association of self-supervised deep phenotyping of retina fundus images
Source: PLoS Genet. 2024 May 10;20(5):e1011273. doi: 10.1371/journal.pgen.1011273 (PMC11111076; doi:10.1371/journal.pgen.1011273)
Supplement: S6 Table — (XLSX) [file pgen.1011273.s012.xlsx]

## Sheet: Supplementary Table 6
Supplementary Table 6. Heritability of the raw image endophenotype
DIM	EYE	H2	STD
0	L	0.0772	0.048
1	L	0.0683	0.0445
2	L	0.049	0.0543
3	L	0.1172	0.0504
4	L	0.0613	0.0459
5	L	0.0649	0.0469
6	L	-0.0215	0.0435
7	L	0.0133	0.0433
8	L	0.0427	0.0456
9	L	0.0899	0.0493
10	L	-0.0018	0.0439
11	L	0.0326	0.0408
12	L	0.0982	0.0424
13	L	0.0755	0.0479
14	L	0.0034	0.0453
15	L	-0.0341	0.0438
16	L	0.0873	0.0466
17	L	0.0051	0.0596
18	L	0.0019	0.0429
19	L	0.0739	0.041
20	L	0.0519	0.0453
21	L	0.0536	0.0462
22	L	0.012	0.0442
23	L	0.0915	0.0468
24	L	0.0684	0.0458
25	L	0.0007	0.0428
26	L	-0.0641	0.0436
27	L	-0.012	0.0436
28	L	0.0633	0.0448
29	L	-0.0456	0.0408
30	L	0.0631	0.0463
31	L	0.0112	0.0486
32	L	0.0866	0.0445
33	L	0.0543	0.043
34	L	0.0312	0.0472
35	L	0.124	0.0492
36	L	0.0761	0.0541
37	L	0.0514	0.0462
38	L	-0.0056	0.0369
39	L	0.0892	0.0411
40	L	0.0726	0.0419
41	L	0.0712	0.0541
42	L	0.0514	0.0437
43	L	0.0042	0.0414
44	L	0.0092	0.0447
45	L	0.0032	0.0421
46	L	0.0668	0.0476
47	L	0.073	0.0444
48	L	-0.003	0.0452
49	L	0.0034	0.0408
50	L	0.0869	0.0412
51	L	0.1096	0.0438
52	L	0.0598	0.0454
53	L	0.0973	0.0521
54	L	0.0201	0.0415
55	L	-0.0602	0.0394
56	L	0.0201	0.0469
57	L	0.0966	0.0437
58	L	0.0477	0.046
59	L	-0.0047	0.0461
60	L	0.118	0.0606
61	L	-0.0638	0.0398
62	L	-0.0246	0.0467
63	L	0.0435	0.0464
64	L	-0.0078	0.0398
65	L	-0.0441	0.0425
66	L	0.0613	0.043
67	L	0.0866	0.0495
68	L	0.0006	0.0377
69	L	0.0278	0.0465
70	L	-0.0507	0.0424
71	L	0.0772	0.0464
72	L	0.085	0.0486
73	L	0.0984	0.0505
74	L	0.051	0.0485
75	L	0.0239	0.0454
76	L	-0.0141	0.042
77	L	0.0818	0.0506
78	L	0.0291	0.0433
79	L	0.0635	0.0495
80	L	-0.0453	0.042
81	L	0.0184	0.0414
82	L	-0.0093	0.0416
83	L	0.162	0.0508
84	L	0.1081	0.049
85	L	0.1153	0.047
86	L	0.0435	0.0472
87	L	0.0845	0.0513
88	L	0.0593	0.0425
89	L	0.0946	0.0497
90	L	-0.005	0.0381
91	L	0.003	0.0419
92	L	0.0452	0.0429
93	L	0.0829	0.0476
94	L	0.0068	0.0436
96	L	0.0698	0.0419
97	L	-0.0042	0.0422
98	L	0.0719	0.0418
99	L	0.0444	0.0501
100	L	0.1247	0.0449
101	L	-0.0199	0.0442
102	L	0.1009	0.0487
103	L	-0.0204	0.0451
104	L	0.1157	0.0539
105	L	0.0273	0.0449
106	L	0.0992	0.0471
107	L	0.1044	0.0526
108	L	0.1433	0.0482
109	L	0.1004	0.0491
110	L	-0.0441	0.0424
111	L	0.0692	0.0435
112	L	0.0426	0.041
113	L	0.0473	0.0474
114	L	0.0163	0.0434
116	L	0.0006	0.0503
117	L	0.0619	0.0463
118	L	0.0482	0.0455
119	L	0.0144	0.0595
120	L	0.0467	0.0425
121	L	0.0753	0.0498
122	L	0.0446	0.0417
123	L	0.0034	0.0451
124	L	0.1438	0.0505
125	L	0.0511	0.0531
126	L	0.0537	0.0413
127	L	0.0224	0.0397
0	R	0.1242	0.048
1	R	0.0371	0.0532
2	R	-0.0111	0.0385
3	R	0.0864	0.0462
4	R	0.0087	0.0414
5	R	0.0084	0.0502
6	R	0.0599	0.043
7	R	0.0755	0.0496
8	R	-0.0526	0.0493
9	R	0.0279	0.0442
10	R	-0.0068	0.0409
11	R	0.1091	0.0523
12	R	0.0136	0.0494
13	R	0.0526	0.0504
14	R	0.0466	0.0555
15	R	-0.0034	0.0454
16	R	0.0629	0.0542
17	R	0.0097	0.044
18	R	0.0223	0.0482
19	R	0.0121	0.0437
20	R	0.0115	0.0506
21	R	0.0061	0.045
22	R	0.0019	0.0434
23	R	0.0005	0.041
24	R	0.0478	0.0538
25	R	0.0466	0.0442
26	R	0.0845	0.0477
27	R	0.0357	0.0506
28	R	0.0999	0.0484
29	R	0.0341	0.0385
30	R	0.0534	0.0453
31	R	-0.0252	0.0486
32	R	0.0852	0.0534
33	R	0.082	0.0481
34	R	-0.005	0.0522
35	R	0.025	0.0461
36	R	0.0264	0.0451
37	R	-0.0035	0.0527
38	R	0.0831	0.0529
39	R	-0.0353	0.0497
40	R	0.0521	0.0428
41	R	-0.0054	0.0395
42	R	0.0179	0.0489
43	R	0.0212	0.0427
44	R	-0.0005	0.0493
45	R	0.0472	0.0497
46	R	0.0231	0.0504
47	R	0.0252	0.0475
48	R	0.0195	0.0499
49	R	0.0156	0.0428
50	R	0.0581	0.045
51	R	0.097	0.057
52	R	-0.0185	0.0414
53	R	-0.0011	0.0414
54	R	0.0327	0.0447
55	R	-0.0479	0.0413
56	R	0.0929	0.0475
57	R	0.0916	0.0405
58	R	-0.0093	0.0388
59	R	-0.02	0.0439
60	R	0.0422	0.0507
61	R	0.0375	0.046
62	R	0.0035	0.0413
63	R	0.0355	0.0521
64	R	-0.0343	0.0428
65	R	-0.0206	0.0408
66	R	0.0056	0.055
67	R	0.0173	0.0416
68	R	0.0185	0.0419
69	R	0.0909	0.047
70	R	0.0716	0.0399
71	R	0.1093	0.0448
72	R	0.0851	0.051
73	R	0.0517	0.0487
74	R	0.0112	0.0429
75	R	7.88e-05	0.0492
76	R	0.061	0.0424
77	R	-0.0281	0.0384
78	R	-0.0111	0.0383
79	R	0.0555	0.0589
80	R	0.0038	0.042
81	R	0.0027	0.0433
82	R	0.1074	0.0506
83	R	0.1137	0.0449
84	R	0.1474	0.055
85	R	0.0543	0.0459
86	R	-0.0078	0.0524
87	R	0.0626	0.0421
88	R	0.0841	0.0454
89	R	-0.0318	0.0394
90	R	0.0395	0.0374
91	R	0.0307	0.0418
92	R	0.028	0.0499
93	R	0.0609	0.0452
94	R	-0.0602	0.0404
95	R	-0.0146	0.0452
96	R	-0.0073	0.0459
97	R	-0.0613	0.0391
98	R	-0.0554	0.044
99	R	0.0849	0.0557
100	R	0.1185	0.0471
101	R	-0.0363	0.0367
102	R	0.0975	0.052
103	R	0.0623	0.0469
104	R	0.0157	0.0441
105	R	0.0808	0.0495
106	R	0.0159	0.0447
107	R	0.087	0.0485
108	R	0.0627	0.0525
109	R	0.0451	0.0459
110	R	-0.0263	0.0444
111	R	0.1482	0.0531
112	R	0.0377	0.0449
113	R	0.0936	0.051
114	R	-0.0164	0.0403
115	R	0.066	0.0471
116	R	0.1092	0.0509
117	R	0.1209	0.0453
118	R	0.2064	0.0466
119	R	0.0238	0.0434
121	R	0.0858	0.0403
122	R	0.0153	0.0483
123	R	0.1006	0.0472
124	R	0.0324	0.0494
125	R	0.1048	0.0444
126	R	0.0642	0.0453
127	R	-0.0654	0.0467
