# Supplementary material for: iGWAS: Image-based genome-wide association of self-supervised deep phenotyping of retina fundus images
Source: PLoS Genet. 2024 May 10;20(5):e1011273. doi: 10.1371/journal.pgen.1011273 (PMC11111076; doi:10.1371/journal.pgen.1011273)
Supplement: S7 Table — (XLSX) [file pgen.1011273.s013.xlsx]

## Sheet: Supplementary Table 7
Supplementary Table 7. GWAS Catalog query result for each locus. Same LOCI index in Supplementary Table 4, 7, 8 and 9 represents the same cluster.
SNP	CHR	BP	GENE_NCBI	GENE_ENSEMBL	TRAIT	P_VALUE	LOCI
rs559370413	1	205000000	('TMEM81', 'GYG2P2')	('TMEM81', 'AL583832.1')	basophil percentage of granulocytes	3e-12	0
rs11240317	1	205000000	('CNTN2', 'RPL13AP11')	('CNTN2', 'AL391822.1')	risk-taking behaviour	2e-11	0
rs202021413	1	205000000	('GYG2P2', 'DSTYK')	('AC093422.3', 'AL583832.1')	sex hormone-binding globulin measurement	5e-15	0
rs2794859	1	205000000	('CNTN2', 'RPL13AP11')	('CNTN2', 'AL391822.1')	PHF-tau measurement	1e-13	0
rs7518906	1	205000000	('TMEM81', 'NFASC')	('TMEM81', 'NFASC')	protein measurement	2e-15	0
rs61823972	1	205000000	('LOC101929459', 'DSTYK')	('AC093422.2', 'DSTYK')	mean corpuscular hemoglobin concentration	4e-134	0
rs61823972	1	205000000	('LOC101929459', 'DSTYK')	('AC093422.2', 'DSTYK')	mean corpuscular hemoglobin	3e-106	0
rs61823972	1	205000000	('LOC101929459', 'DSTYK')	('AC093422.2', 'DSTYK')	mean corpuscular volume	2e-92	0
rs61823972	1	205000000	('LOC101929459', 'DSTYK')	('AC093422.2', 'DSTYK')	reticulocyte count	5e-27	0
rs17728	1	205000000	('LOC101929459', 'NUAK2')	('AC093422.2', 'NUAK2')	red blood cell distribution width	1e-10	0
rs1172129	1	205000000	('TMCC2', 'NUAK2')	('AC093422.2', 'NUAK2')	mean platelet volume	1e-210	0
rs4400674	1	205000000	('LOC101929459', 'NUAK2')	('AC093422.2', 'NUAK2')	reticulocyte measurement	2e-47	0
rs17417252	1	205000000	('LOC101929459', 'NUAK2')	('AC093422.2', 'NUAK2')	c-reactive protein measurement	5e-09	0
rs1172149	1	205000000	('LOC101929459', 'NUAK2')	('AC093422.2', 'NUAK2')	platelet component distribution width	4e-11	0
rs1668873	1	205000000	('LOC101929459', 'NUAK2')	('AC093422.2', 'NUAK2')	mean platelet volume	1e-20	0
rs2229868	1	205000000	('NFASC', 'TMEM81')	('NFASC', 'TMEM81')	risk-taking behaviour	5e-10	0
rs1172123	1	205000000	('TMCC2', 'NUAK2')	('TMCC2', 'NUAK2')	platelet count	1e-20	0
rs11240469	1	205000000	('LEMD1-AS1', 'BLACAT1')	('LEMD1-AS1', 'BLACAT1')	ceramide measurement	5e-06	0
rs3820337	1	205000000	('NFASC', 'TMEM81')	('NFASC', 'TMEM81')	mathematical ability	4e-08	0
rs147964682	1	205000000	('RPL13AP11', 'LOC105371694')	('AL391822.1', 'AC096675.1')	circadian rhythm	3e-09	0
rs11240351	1	205000000	('TMEM81', 'NFASC')	('TMEM81', 'NFASC')	type ii diabetes mellitus	1e-10	0
rs11240351	1	205000000	('TMEM81', 'NFASC')	('TMEM81', 'NFASC')	aspartate aminotransferase measurement	1e-17	0
rs748012	1	205000000	('LOC101929459', 'NUAK2')	('AC093422.2', 'NUAK2')	erythrocyte count	3e-37	0
rs116164290	1	227000000	('RPS27P5', 'LOC105373119')	('RPS27P5', 'AL359732.1')	BMI-adjusted waist circumference	3e-08	1
rs6665290	1	227000000	('LOC100418874', 'COQ8A')	('AL353689.3', 'AL353689.2')	myeloid white cell count	4e-11	1
rs12593	1	227000000	('LOC105379282', 'CDC42BPA')	('AL353689.1', 'CDC42BPA')	cataract	6e-12	1
rs17528077	1	227000000	('LOC100418874', 'COQ8A')	('AL353689.3', 'AL353689.2')	blood urea nitrogen measurement	3e-08	1
rs1892490	1	227000000	('LOC105379282', 'LOC107985354')	('AL353689.1', 'CDC42BPA')	BMI-adjusted waist circumference	2e-17	1
rs3738725	1	227000000	('LOC105379282', 'CDC42BPA')	('AL353689.1', 'CDC42BPA')	lymphocyte percentage of leukocytes	3e-17	1
rs3795445	1	227000000	('COQ8A', 'LOC100418874')	('AL353689.3', 'AL353689.2')	neutrophil count	2e-32	1
rs2777832	1	227000000	('CDC42BPA', 'LOC105379282')	('AL353689.1', 'CDC42BPA')	BMI-adjusted waist-hip ratio	2e-08	1
rs17592479	1	227000000	('LOC105379282', 'CDC42BPA')	('AL353689.1', 'CDC42BPA')	basophil count	4e-13	1
rs17592479	1	227000000	('LOC105379282', 'CDC42BPA')	('AL353689.1', 'CDC42BPA')	granulocyte percentage of myeloid white cells	4e-12	1
rs17592479	1	227000000	('LOC105379282', 'CDC42BPA')	('AL353689.1', 'CDC42BPA')	eosinophil count	7e-13	1
rs17592479	1	227000000	('LOC105379282', 'CDC42BPA')	('AL353689.1', 'CDC42BPA')	neutrophil count	3e-13	1
rs17592479	1	227000000	('LOC105379282', 'CDC42BPA')	('AL353689.1', 'CDC42BPA')	granulocyte count	1e-12	1
rs2297412	1	227000000	('CDC42BPA', 'LOC105379282')	('CDC42BPA', 'AL353689.1')	lymphocyte percentage of leukocytes	3e-11	1
rs2297412	1	227000000	('CDC42BPA', 'LOC105379282')	('CDC42BPA', 'AL353689.1')	urate measurement	9e-09	1
rs7535826	1	227000000	('COQ8A', 'LOC100418874')	('AL353689.3', 'AL353689.2')	neutrophil count	3e-24	1
rs55958233	1	227000000	('LOC105379282', 'CDC42BPA')	('CDC42BPA', 'AL353689.1')	gut microbiome measurement	6e-06	1
rs1289273	1	227000000	('RPS27P5', 'LOC105373117')	('ITPKB-AS1', 'RPS27P5')	eosinophil percentage of leukocytes	4e-13	1
rs1289273	1	227000000	('RPS27P5', 'LOC105373117')	('ITPKB-AS1', 'RPS27P5')	eosinophil count	9e-14	1
rs6426540	1	227000000	('RPS27P5', 'LOC105373119')	('RPS27P5', 'AL359732.1')	clostridium difficile infection	3e-06	1
rs12046462	1	227000000	('RPS27P5', 'LOC105373117')	('ITPKB-AS1', 'RPS27P5')	susceptibility to mumps measurement	3e-06	1
rs3768420	1	227000000	('CDC42BPA', 'LOC105379282')	('CDC42BPA', 'AL353689.1')	sex hormone-binding globulin measurement	6e-10	1
rs3820640	1	227000000	('ITPKB-IT1', 'LOC105373117')	('ITPKB-AS1', 'RPS27P5')	dentures	1e-08	1
rs3820640	1	227000000	('ITPKB-IT1', 'LOC105373117')	('ITPKB-AS1', 'RPS27P5')	dental caries	3e-08	1
rs7552783	1	227000000	('LOC105379282', 'CDC42BPA')	('CDC42BPA', 'AL353689.1')	PR interval	3e-14	1
rs1953012	1	227000000	('LOC100418874', 'COQ8A')	('AL353689.3', 'AL353689.2')	leukocyte count	3e-18	1
rs1953012	1	227000000	('LOC100418874', 'COQ8A')	('AL353689.3', 'AL353689.2')	myeloid white cell count	1e-20	1
rs6426558	1	227000000	('CDC42BPA', 'COQ8A')	('CDC42BPA', 'COQ8A')	leukocyte count	5e-15	1
rs6426558	1	227000000	('CDC42BPA', 'COQ8A')	('CDC42BPA', 'COQ8A')	neutrophil percentage of leukocytes	3e-14	1
rs553864359	2	306688	('LINC01865', 'LOC101927262')	('AC079779.4', 'AC079779.2')	blood protein measurement	5e-83	2
rs4643574	2	315215	('LOC105373346', 'LINC01865')	('LINC01865', 'AC079779.3')	neuropsychological test	5e-06	2
rs62107261	2	422144	('LINC01874', 'LOC105373351')	('LINC01874', 'AC105393.2')	hip circumference	3e-06	2
rs62107261	2	422144	('LINC01874', 'LOC105373351')	('LINC01874', 'AC105393.2')	diet measurement	2e-08	2
rs62107261	2	422144	('LINC01874', 'LOC105373351')	('LINC01874', 'AC105393.2')	FEV/FEC ratio	9e-11	2
rs62107261	2	422144	('LINC01874', 'LOC105373351')	('LINC01874', 'AC105393.2')	body fat distribution	2e-38	2
rs62107261	2	422144	('LINC01874', 'LOC105373351')	('LINC01874', 'AC105393.2')	smoking status measurement	4e-08	2
rs62107261	2	422144	('LINC01874', 'LOC105373351')	('LINC01874', 'AC105393.2')	body weight	2e-06	2
rs62107261	2	422144	('LINC01874', 'LOC105373351')	('LINC01874', 'AC105393.2')	type ii diabetes mellitus	4e-12	2
rs62107261	2	422144	('LINC01874', 'LOC105373351')	('LINC01874', 'AC105393.2')	grip strength measurement	8e-21	2
rs62107261	2	422144	('LINC01874', 'LOC105373351')	('LINC01874', 'AC105393.2')	metabolic syndrome	5e-09	2
rs62107261	2	422144	('LINC01874', 'LOC105373351')	('LINC01874', 'AC105393.2')	body mass index	3e-07	2
rs62107261	2	422144	('LINC01874', 'LOC105373351')	('LINC01874', 'AC105393.2')	obese body mass index status	1e-15	2
rs75960650	2	407713	('LINC01874', 'LOC105373351')	('LINC01865', 'AC105393.1')	body mass index	3e-16	2
rs75960650	2	407713	('LINC01874', 'LOC105373351')	('LINC01865', 'AC105393.1')	body weight	2e-06	2
rs62104180	2	466003	('LINC01874', 'LOC105373351')	('LINC01874', 'AC105393.1')	waist circumference	4e-44	2
rs62104180	2	466003	('LINC01874', 'LOC105373351')	('LINC01874', 'AC105393.1')	body mass index	4e-51	2
rs62104180	2	466003	('LINC01874', 'LOC105373351')	('LINC01874', 'AC105393.1')	coffee consumption measurement	5e-09	2
rs62104180	2	466003	('LINC01874', 'LOC105373351')	('LINC01874', 'AC105393.1')	alcohol consumption measurement	9e-15	2
rs62104180	2	466003	('LINC01874', 'LOC105373351')	('LINC01874', 'AC105393.1')	hip circumference	6e-45	2
rs62104180	2	466003	('LINC01874', 'LOC105373351')	('LINC01874', 'AC105393.1')	body fat percentage	3e-14	2
rs3791221	2	226933	('LOC105373324', 'ACP1')	('AC079779.1', 'ACP1')	blood urea nitrogen measurement	2e-07	2
rs3791221	2	226933	('LOC105373324', 'ACP1')	('AC079779.1', 'ACP1')	glomerular filtration rate	1e-11	2
rs17713729	2	249092	('LOC105373324', 'ACP1')	('AC079779.1', 'ACP1')	body mass index	2e-09	2
rs6753137	2	301051	('ALKAL2', 'LINC01865')	('ALKAL2', 'AC079779.4')	age at onset	2e-10	2
rs6710091	2	239597	('LOC105373324', 'ACP1')	('ACP1', 'AC079779.1')	BMI-adjusted waist circumference	8e-11	2
rs6710091	2	239597	('LOC105373324', 'ACP1')	('ACP1', 'AC079779.1')	high density lipoprotein cholesterol measurement	5e-08	2
rs11542478	2	38938	('LOC105373324',)	('AC079779.1',)	information processing speed	9e-06	2
rs13033859	2	184390	('SH3YL1', 'FAM110C')	('FAM110C', 'AC079779.1')	mitochondrial DNA measurement	4e-06	2
rs300774	2	112496	('LOC105373324', 'FAM110C')	('FAM110C', 'AC079779.1')	attempted suicide	5e-08	2
rs11553746	2	272203	('ALKAL2', 'SH3YL1')	('ALKAL2', 'SH3YL1')	high density lipoprotein cholesterol measurement	7e-15	2
rs11553746	2	272203	('ALKAL2', 'SH3YL1')	('ALKAL2', 'SH3YL1')	large artery stroke	4e-06	2
rs11553746	2	272203	('ALKAL2', 'SH3YL1')	('ALKAL2', 'SH3YL1')	low molecular weight phosphotyrosine protein phosphatase measurement	1e-257	2
rs192754985	2	450234	('LINC01874', 'LOC105373351')	('LINC01874', 'AC105393.1')	body mass index	1e-35	2
rs2020092	2	499068	('LINC01875', 'LOC100996637')	('LINC01875', 'AC093326.2')	white matter hyperintensity measurement	8e-06	2
rs58461606	2	267367	('ALKAL2', 'SH3YL1')	('ALKAL2', 'SH3YL1')	blood protein measurement	0	2
rs73146304	2	502268	('LINC01875', 'LOC100996637')	('LINC01875', 'AC093326.2')	susceptibility to plantar warts measurement	9e-06	2
rs6548230	2	402343	('LINC01874', 'LOC105373351')	('LINC01865', 'AC105393.1')	nicotine dependence symptom count	4e-06	2
rs150411716	2	374709	('LINC01865', 'LINC01874')	('LINC01865', 'AC105393.2')	response to bronchodilator	3e-06	2
rs114181198	2	184000000	('CACYBPP2', 'LOC105373775')	('CACYBPP2', 'AC093639.3')	attention deficit hyperactivity disorder	4e-09	3
rs7567280	2	184000000	('CACYBPP2', 'LIN28AP1')	('AC021851.2', 'CACYBPP2')	neurofibrillary tangles measurement	3e-08	3
rs2141412	2	184000000	('CACYBPP2', 'LIN28AP1')	('AC021851.2', 'CACYBPP2')	wellbeing measurement	6e-06	3
rs1012940	2	184000000	('CACYBPP2', 'LOC105373775')	('CACYBPP2', 'AC093639.3')	health study participation	1e-09	3
rs1950038	2	184000000	('CACYBPP2', 'LIN28AP1')	('CACYBPP2', 'AC021851.2')	binge eating	7e-07	3
rs73042687	2	183000000	('CACYBPP2', 'LIN28AP1')	('CACYBPP2', 'LIN28AP1')	Abnormality of refraction	8e-11	3
rs4666634	2	184000000	('CACYBPP2', 'LIN28AP1')	('AC021851.2', 'CACYBPP2')	social interaction measurement	1e-08	3
rs187916214	2	183000000	('CACYBPP2', 'LIN28AP1')	('CACYBPP2', 'LIN28AP1')	thoracic aortic calcification measurement	5e-07	3
rs201657578	2	183000000	('CACYBPP2', 'LIN28AP1')	('CACYBPP2', 'LIN28AP1')	lip morphology measurement	9e-07	3
rs842545	2	183000000	('CACYBPP2', 'LIN28AP1')	('CACYBPP2', 'LIN28AP1')	age at menarche	2e-12	3
rs77731990	2	184000000	('CACYBPP2', 'LOC105373775')	('CACYBPP2', 'AC093639.3')	3-hydroxypropylmercapturic acid measurement	3e-08	3
rs34395537	2	184000000	('CACYBPP2', 'LOC105373775')	('CACYBPP2', 'AC093639.3')	3-hydroxypropylmercapturic acid measurement	8e-10	3
rs34395537	2	184000000	('CACYBPP2', 'LOC105373775')	('CACYBPP2', 'AC093639.3')	3-hydroxy-1-methylpropylmercapturic acid measurement	3e-07	3
rs2368423	2	184000000	('CACYBPP2', 'LIN28AP1')	('CACYBPP2', 'AC021851.2')	neuritic plaque measurement	1e-07	3
rs62195769	2	184000000	('CACYBPP2', 'LOC105373775')	('CACYBPP2', 'AC093639.3')	unipolar depression	6e-08	3
rs6750378	2	184000000	('CACYBPP2', 'LIN28AP1')	('AC021851.2', 'CACYBPP2')	neurofibrillary tangles measurement	6e-08	3
rs6750378	2	184000000	('CACYBPP2', 'LIN28AP1')	('AC021851.2', 'CACYBPP2')	PHF-tau measurement	1e-09	3
rs775903554	3	4468510	('ITPR1-AS1', 'SUMF1')	('ITPR1-DT', 'SUMF1')	heel bone mineral density	3e-10	4
rs72622154	3	4614354	('EGOT', 'LOC105376933')	('EGOT', 'ITPR1-DT')	3-hydroxy-1-methylpropylmercapturic acid measurement	3e-06	4
rs2819574	3	4473763	('ITPR1-AS1', 'SUMF1')	('ITPR1-DT', 'SUMF1')	heel bone mineral density	4e-09	4
rs13313995	3	4705676	('EGOT', 'LOC105376933')	('EGOT', 'ITPR1-DT')	balding measurement	1e-10	4
rs304023	3	4524349	('ITPR1-AS1', 'LOC105376933')	('EGOT', 'ITPR1-DT')	FEV/FEC ratio	2e-14	4
rs17516078	3	4438230	('ITPR1-AS1', 'MRPS10P2')	('ITPR1-DT', 'MRPS10P2')	glycerol measurement	1e-06	4
rs6762644	3	4700592	('EGOT', 'LOC105376933')	('EGOT', 'ITPR1-DT')	breast carcinoma	4e-18	4
rs794185	3	4395674	('LOC107986008', 'MRPS10P2')	('SETMAR', 'MRPS10P2')	multiple sclerosis	6e-07	4
rs11130036	3	4501779	('ITPR1-AS1', 'LOC105376933')	('EGOT', 'ITPR1-DT')	neurofibrillary tangles measurement	5e-08	4
rs72997390	3	4709356	('EGOT', 'LOC105376933')	('EGOT', 'ITPR1-DT')	body height	2e-09	4
rs2322734	3	4591808	('EGOT', 'LOC105376933')	('EGOT', 'ITPR1-DT')	pulmonary function measurement	8e-06	4
rs2587949	3	4181932	('SETMAR', 'LOC102723512')	('AC023483.1', 'AC023480.1')	periodontitis	8e-06	4
rs115054628	3	4621140	('EGOT', 'LOC105376933')	('EGOT', 'ITPR1-DT')	diet measurement	5e-06	4
rs901850	3	4716902	('EGOT', 'LOC105376933')	('EGOT', 'ITPR1-DT')	grip strength measurement	3e-08	4
rs6786081	3	4691585	('EGOT', 'LOC105376933')	('EGOT', 'ITPR1-DT')	vital capacity	2e-09	4
rs9812100	3	4721617	('EGOT', 'LOC105376933')	('EGOT', 'ITPR1-DT')	triglyceride measurement	2e-10	4
rs7632000	3	4662253	('EGOT', 'LOC105376933')	('EGOT', 'ITPR1-DT')	interleukin-6 measurement	7e-07	4
rs7639927	3	4721050	('EGOT', 'LOC105376933')	('EGOT', 'ITPR1-DT')	lymphocyte count	3e-10	4
rs75898076	3	4721160	('EGOT', 'LOC105376933')	('EGOT', 'ITPR1-DT')	hemoglobin measurement	1e-10	4
rs75898076	3	4721160	('EGOT', 'LOC105376933')	('EGOT', 'ITPR1-DT')	hematocrit	5e-12	4
rs75898076	3	4721160	('EGOT', 'LOC105376933')	('EGOT', 'ITPR1-DT')	c-reactive protein measurement	3e-12	4
rs2024219	3	41104864	('MRPS31P1', 'LOC105377045')	('AC099541.1', 'AC009743.1')	femoral neck bone mineral density	1e-16	5
rs2024219	3	41104864	('MRPS31P1', 'LOC105377045')	('AC099541.1', 'AC009743.1')	spine bone mineral density	3e-12	5
rs9816029	3	41269871	('LOC107986076', 'LOC105377046')	('AC099537.1', 'CTNNB1')	body mass index	3e-09	5
rs73075656	3	41064456	('MRPS31P1', 'LOC105377045')	('AC099541.1', 'AC009743.1')	testosterone measurement	2e-15	5
rs2293304	3	41249590	('CTNNB1', 'LOC105377046')	('MRPS31P1', 'AC099537.1')	balding measurement	4e-16	5
rs447911	3	41085555	('MRPS31P1', 'LOC105377045')	('AC099541.1', 'AC009743.1')	bone density	6e-36	5
rs9813198	3	41216557	('MRPS31P1', 'ULK4')	('MRPS31P1', 'ULK4')	cognitive function measurement	1e-10	5
rs9813198	3	41216557	('MRPS31P1', 'ULK4')	('MRPS31P1', 'ULK4')	lean body mass	2e-06	5
rs6809441	3	41453114	('LOC107986076', 'RN7SKP58')	('AC099537.1', 'CTNNB1')	alcohol dependence	6e-06	5
rs6770252	3	41322750	('LOC107986076', 'LOC105377046')	('AC099537.1', 'CTNNB1')	balding measurement	2e-10	5
rs87938	3	41096181	('MRPS31P1', 'LOC105377045')	('AC099541.1', 'AC009743.1')	bone density	8e-10	5
rs442115	3	41076959	('MRPS31P1', 'LOC105377045')	('AC099541.1', 'AC009743.1')	Drugs affecting bone structure and mineralization use measurement	1e-09	5
rs148560677	3	41405099	('LOC107986076', 'RN7SKP58')	('AC099537.1', 'CTNNB1')	FEV/FEC ratio	1e-07	5
rs370387	3	41082493	('MRPS31P1', 'LOC105377045')	('AC099541.1', 'AC009743.1')	bone density	1e-07	5
rs370387	3	41082493	('MRPS31P1', 'LOC105377045')	('AC099541.1', 'AC009743.1')	heel bone mineral density	7e-148	5
rs415997	3	41087806	('MRPS31P1', 'LOC105377045')	('AC099541.1', 'AC009743.1')	bone density	3e-28	5
rs78046470	3	41129379	('MRPS31P1', 'LOC105377045')	('AC099541.1', 'AC009743.1')	heel bone mineral density	7e-40	5
rs444561	3	41086115	('MRPS31P1', 'LOC105377045')	('AC099541.1', 'AC009743.1')	bone density	1e-14	5
rs74895481	3	41000758	('LOC105377043', 'LOC105377045')	('AC099541.1', 'AC009743.1')	heel bone mineral density	3e-24	5
rs188003336	3	41396140	('LOC107986076', 'LOC105377046')	('AC099537.1', 'CTNNB1')	FEV/FEC ratio	1e-06	5
rs62259232	3	41071165	('MRPS31P1', 'LOC105377045')	('AC099541.1', 'AC009743.1')	bone density	1e-09	5
rs1729951	3	137000000	('STAG1', 'SLC35G2')	('AC096992.1', 'AC117382.2')	neuroticism measurement	1e-13	6
rs1729951	3	137000000	('STAG1', 'SLC35G2')	('AC096992.1', 'AC117382.2')	worry measurement	2e-09	6
rs1052618	3	137000000	('STAG1', 'NCK1')	('AC096992.2', 'NCK1')	body mass index	8e-09	6
rs73230079	3	137000000	('STAG1', 'SLC35G2')	('AC096992.1', 'AC117382.2')	mean platelet volume	8e-11	6
rs835633	3	137000000	('IL20RB', 'NCK1')	('NCK1', 'IL20RB-AS1')	BMI-adjusted waist circumference	4e-12	6
rs9834250	3	137000000	('STAG1', 'NCK1')	('AC096992.2', 'NCK1')	lymphocyte count	9e-17	6
rs9834250	3	137000000	('STAG1', 'NCK1')	('AC096992.2', 'NCK1')	monocyte count	9e-17	6
rs1681817	3	137000000	('STAG1', 'SLC35G2')	('AC096992.3', 'STAG1')	worry measurement	2e-10	6
rs2343681	3	137000000	('STAG1', 'SLC35G2')	('AC096992.1', 'SLC35G2')	body height	2e-13	6
rs6791142	3	137000000	('HMGN1P10', 'RNU6-789P')	('HMGN1P10', 'RNU6-789P')	worry measurement	2e-09	6
rs9853960	3	137000000	('STAG1', 'SLC35G2')	('AC117382.2', 'AC096992.3')	intelligence	2e-09	6
rs10935186	3	137000000	('HMGN1P10', 'RNU6-789P')	('HMGN1P10', 'RNU6-789P')	risk-taking behaviour	1e-13	6
rs7618871	3	137000000	('HMGN1P10', 'RNU6-789P')	('HMGN1P10', 'RNU6-789P')	feeling nervous measurement	1e-08	6
rs7618871	3	137000000	('HMGN1P10', 'RNU6-789P')	('HMGN1P10', 'RNU6-789P')	anorexia nervosa	1e-08	6
rs9870377	3	137000000	('NCK1-AS1', 'RAD51AP1P1')	('RAD51AP1P1', 'NCK1-DT')	BMI-adjusted waist-hip ratio	1e-08	6
rs9879531	3	137000000	('RAD51AP1P1', 'IL20RB-AS1')	('RAD51AP1P1', 'IL20RB')	blood urea nitrogen measurement	5e-16	6
rs6439649	3	137000000	('HMGN1P10', 'RNU6-789P')	('HMGN1P10', 'RNU6-789P')	neuroticism measurement	8e-12	6
rs6439649	3	137000000	('HMGN1P10', 'RNU6-789P')	('HMGN1P10', 'RNU6-789P')	worry measurement	5e-11	6
rs13434116	3	137000000	('HMGN1P10', 'RNU6-789P')	('HMGN1P10', 'RNU6-789P')	body mass index	9e-13	6
rs13434116	3	137000000	('HMGN1P10', 'RNU6-789P')	('HMGN1P10', 'RNU6-789P')	intraocular pressure measurement	2e-10	6
rs1471740	3	137000000	('RNY4P4', 'RNU6-789P')	('RNU6-1284P', 'RNU6-789P')	body mass index	5e-18	6
rs9867325	3	137000000	('NCK1-AS1', 'IL20RB-AS1')	('IL20RB', 'NCK1-DT')	body mass index	1e-06	6
rs6800032	3	137000000	('RAD51AP1P1', 'IL20RB-AS1')	('RAD51AP1P1', 'IL20RB')	lymphocyte count	1e-26	6
rs6800032	3	137000000	('RAD51AP1P1', 'IL20RB-AS1')	('RAD51AP1P1', 'IL20RB')	leukocyte count	1e-13	6
rs6825556	4	47393836	('LOC107986276', 'COMMD8')	('AC107398.3', 'GABRA4')	chronic obstructive pulmonary disease	8e-06	7
rs73237070	4	47510347	('CORIN', 'RPL21P52')	('AC107398.2', 'AC107398.1')	fourth ventricle volume measurement	6e-06	7
rs148121703	4	47371654	('LOC107986276', 'COMMD8')	('AC107398.3', 'GABRA4')	acute coronary syndrome	3e-08	7
rs10938494	4	47561431	('CORIN', 'RPL21P52')	('AC107398.2', 'CORIN')	sphingolipid measurement	8e-19	7
rs13106975	4	47549846	('CORIN', 'RPL21P52')	('AC107398.2', 'AC107398.1')	sphingolipid measurement	2e-19	7
rs10026884	4	47270375	('LOC107986276', 'COMMD8')	('AC107398.3', 'GABRA4')	risk-taking behaviour	4e-08	7
rs17539515	4	47274167	('LOC107986276', 'COMMD8')	('AC107398.3', 'GABRA4')	family history of lung cancer	5e-06	7
rs148836387	4	47563339	('CORIN', 'RPL21P52')	('AC107398.2', 'CORIN')	alcohol consumption measurement	4e-06	7
rs7672100	4	47263573	('LOC107986276', 'COMMD8')	('AC107398.3', 'GABRA4')	reaction time measurement	3e-06	7
rs13127214	4	47278539	('LOC107986276', 'COMMD8')	('AC107398.3', 'GABRA4')	unipolar depression	7e-06	7
rs16860198	4	47413795	('LOC107986276', 'COMMD8')	('AC107398.3', 'GABRA4')	longevity	9e-06	7
rs6289	4	47406692	('LOC107986276', 'COMMD8')	('AC107398.3', 'GABRA4')	body weight	5e-06	7
rs140671052	4	92179937	('LOC112268468', 'PMPCAP1')	('PMPCAP1', 'AC093810.1')	chronic obstructive pulmonary disease	5e-06	8
rs6532374	4	92530940	('LNCPRESS2', 'MTND1P19')	('AC112695.1', 'MTND1P19')	interleukin 12 measurement	8e-06	8
rs7666831	4	92399876	('LNCPRESS2', 'MTND1P19')	('AC112695.1', 'MTND1P19')	hormone measurement	8e-06	8
rs13110899	4	92380531	('LNCPRESS2', 'MTND1P19')	('AC112695.1', 'MTND1P19')	obsessive-compulsive disorder	3e-06	8
rs35390	5	33955221	('RXFP3', 'PSMC6P3')	('AC139783.2', 'RXFP3')	melanoma	2e-07	9
rs16891982	5	33951588	('RXFP3', 'PSMC6P3')	('AC139783.2', 'RXFP3')	hair color	0	9
rs16891982	5	33951588	('RXFP3', 'PSMC6P3')	('AC139783.2', 'RXFP3')	skin pigmentation	2e-130	9
rs16891982	5	33951588	('RXFP3', 'PSMC6P3')	('AC139783.2', 'RXFP3')	eye color	1e-16	9
rs16891982	5	33951588	('RXFP3', 'PSMC6P3')	('AC139783.2', 'RXFP3')	eye colour measurement	4e-17	9
rs16891982	5	33951588	('RXFP3', 'PSMC6P3')	('AC139783.2', 'RXFP3')	skin pigmentation measurement	1e-117	9
rs16891982	5	33951588	('RXFP3', 'PSMC6P3')	('AC139783.2', 'RXFP3')	synophrys measurement	7e-48	9
rs16891982	5	33951588	('RXFP3', 'PSMC6P3')	('AC139783.2', 'RXFP3')	hair colour measurement	1e-100	9
rs16891982	5	33951588	('RXFP3', 'PSMC6P3')	('AC139783.2', 'RXFP3')	melanoma	1e-23	9
rs16891982	5	33951588	('RXFP3', 'PSMC6P3')	('AC139783.2', 'RXFP3')	squamous cell carcinoma	3e-28	9
rs16891982	5	33951588	('RXFP3', 'PSMC6P3')	('AC139783.2', 'RXFP3')	sunburn	0	9
rs16891982	5	33951588	('RXFP3', 'PSMC6P3')	('AC139783.2', 'RXFP3')	cutaneous melanoma	1e-112	9
rs16891982	5	33951588	('RXFP3', 'PSMC6P3')	('AC139783.2', 'RXFP3')	skin aging measurement	9e-16	9
rs16891982	5	33951588	('RXFP3', 'PSMC6P3')	('AC139783.2', 'RXFP3')	suntan	2e-176	9
rs16891982	5	33951588	('RXFP3', 'PSMC6P3')	('AC139783.2', 'RXFP3')	basal cell carcinoma	4e-41	9
rs16891982	5	33951588	('RXFP3', 'PSMC6P3')	('AC139783.2', 'RXFP3')	rosacea severity measurement	2e-10	9
rs16891982	5	33951588	('RXFP3', 'PSMC6P3')	('AC139783.2', 'RXFP3')	skin sensitivity to sun	7e-06	9
rs28777	5	33960840	('RXFP3', 'PSMC6P3')	('AC139783.2', 'RXFP3')	hair color	1e-17	9
rs28777	5	33960840	('RXFP3', 'PSMC6P3')	('AC139783.2', 'RXFP3')	eye colour measurement	9e-127	9
rs185146	5	33953987	('RXFP3', 'PSMC6P3')	('AC139783.2', 'RXFP3')	hair colour measurement	8e-10	9
rs185146	5	33953987	('RXFP3', 'PSMC6P3')	('AC139783.2', 'RXFP3')	cutaneous melanoma	2e-66	9
rs185146	5	33953987	('RXFP3', 'PSMC6P3')	('AC139783.2', 'RXFP3')	skin aging measurement	4e-09	9
rs111217601	5	33849568	('RNU6-923P', 'ST3GAL5P1')	('RNU6-923P', 'AC034232.1', 'AC091841.1')	hair colour measurement	3e-40	9
rs183671	5	33964105	('RXFP3', 'PSMC6P3')	('AC139783.2', 'RXFP3')	hair colour measurement	2e-59	9
rs183671	5	33964105	('RXFP3', 'PSMC6P3')	('AC139783.2', 'RXFP3')	freckles	8e-09	9
rs183671	5	33964105	('RXFP3', 'PSMC6P3')	('AC139783.2', 'RXFP3')	skin pigmentation	1e-09	9
rs116887602	5	33963745	('RXFP3', 'PSMC6P3')	('AC139783.2', 'RXFP3')	hair color	4e-11	9
rs35397	5	33952997	('RXFP3', 'PSMC6P3')	('AC139783.2', 'RXFP3')	skin pigmentation measurement	9e-13	9
rs299615	5	34041992	('AMACR', 'LOC643373')	('AC139792.2', 'AMACR')	BMI-adjusted waist-hip ratio	2e-09	9
rs299615	5	34041992	('AMACR', 'LOC643373')	('AC139792.2', 'AMACR')	waist-hip ratio	9e-10	9
rs253197	5	34010407	('AMACR', 'C1QTNF3')	('AMACR', 'C1QTNF3')	BMI-adjusted waist-hip ratio	5e-09	9
rs26722	5	33963765	('RXFP3', 'PSMC6P3')	('AC139783.2', 'RXFP3')	cutaneous melanoma	0	9
rs1867718	5	33817234	('RNU6-923P', 'ST3GAL5P1')	('RNU6-923P', 'AC034232.1', 'AC091841.1')	neurofibrillary tangles measurement	7e-08	9
rs6895892	5	33816837	('RNU6-923P', 'ST3GAL5P1')	('RNU6-923P', 'AC034232.1', 'AC091841.1')	body height	6e-09	9
rs35395	5	33950470	('RXFP3', 'PSMC6P3')	('AC139783.2', 'RXFP3')	skin pigmentation measurement	2e-24	9
rs840390	5	34018518	('AMACR', 'LOC643373')	('AMACR', 'C1QTNF3')	blood protein measurement	3e-08	9
rs34682	5	34001339	('SLC45A2', 'C1QTNF3')	('AC139783.1', 'C1QTNF3')	longevity	1e-07	9
rs35412	5	33967040	('RXFP3', 'PSMC6P3')	('AC139783.2', 'RXFP3')	skin pigmentation	3e-08	9
rs1364044	5	33879687	('RNU6-923P', 'ST3GAL5P1')	('RNU6-923P', 'AC034232.1', 'AC091841.1')	stroke	3e-06	9
rs35391	5	33955568	('RXFP3', 'PSMC6P3')	('AC139783.2', 'RXFP3')	suntan	3e-10	9
rs755791334	6	484477	('EXOC2', 'LOC105374875')	('EXOC2', 'AL512308.1')	non-Hodgkins lymphoma	4e-07	10
rs397750039	6	406553	('DUSP22', 'LOC105374875')	('DUSP22', 'AL512308.1')	lymphocyte count	6e-14	10
rs2476842	6	566741	('LOC105374875', 'HUS1B')	('AL031770.1', 'HUS1B')	dental caries	3e-06	10
rs9392037	6	487567	('LOC105374875', 'HUS1B')	('AL031770.1', 'AL512308.1')	gut microbiome measurement	4e-08	10
rs9392504	6	412802	('LOC105374875', 'IRF4')	('AL512308.1', 'IRF4')	autoimmune disease	1e-10	10
rs9392504	6	412802	('LOC105374875', 'IRF4')	('AL512308.1', 'IRF4')	hair color	1e-18	10
rs9392504	6	412802	('LOC105374875', 'IRF4')	('AL512308.1', 'IRF4')	chronic lymphocytic leukemia	1e-28	10
rs6938671	6	530476	('LOC105374875', 'HUS1B')	('AL031770.1', 'HUS1B')	mean corpuscular hemoglobin	5e-08	10
rs9504483	6	620222	('LOC105374875', 'HUS1B')	('AL031770.1', 'HUS1B')	mean corpuscular hemoglobin concentration	4e-11	10
rs6916016	6	222601	('LOC285766', 'LOC105374870')	('AL035696.1', 'AL365272.1')	serum non-albumin protein measurement	2e-19	10
rs57111852	6	606263	('LOC105374875', 'HUS1B')	('AL031770.1', 'HUS1B')	glaucoma	1e-09	10
rs57111852	6	606263	('LOC105374875', 'HUS1B')	('AL031770.1', 'HUS1B')	intraocular pressure measurement	5e-11	10
rs7749710	6	442410	('IRF4', 'LOC105374875')	('AL512308.1', 'IRF4')	acute myeloid leukemia	5e-06	10
rs11242709	6	209159	('LOC285766', 'LOC105374870')	('AL035696.1', 'AL365272.1')	eosinophil percentage of leukocytes	3e-13	10
rs11242709	6	209159	('LOC285766', 'LOC105374870')	('AL035696.1', 'AL365272.1')	eosinophil count	2e-13	10
rs11242709	6	209159	('LOC285766', 'LOC105374870')	('AL035696.1', 'AL365272.1')	Eczema	9e-09	10
rs113773649	6	242312	('LOC102723922', 'LOC105374870')	('AL035696.1', 'AL365272.1')	sunburn	2e-11	10
rs74445037	6	615736	('LOC105374875', 'HUS1B')	('AL031770.1', 'HUS1B')	non-melanoma skin carcinoma	6e-06	10
rs2476847	6	549390	('LOC105374875', 'HUS1B')	('AL031770.1', 'HUS1B')	psoriasis	6e-08	10
rs12524486	6	445982	('LOC105374875', 'IRF4')	('AL512308.1', 'IRF4')	acute myeloid leukemia	5e-06	10
rs9392026	6	453415	('EXOC2', 'IRF4')	('EXOC2', 'IRF4')	Alopecia	2e-11	10
rs9392026	6	453415	('EXOC2', 'IRF4')	('EXOC2', 'IRF4')	balding measurement	2e-64	10
rs9392026	6	453415	('EXOC2', 'IRF4')	('EXOC2', 'IRF4')	basal cell carcinoma	1e-23	10
rs2073006	6	637465	('LOC105374875', 'HUS1B')	('AL031770.1', 'HUS1B')	open-angle glaucoma	3e-10	10
rs2073006	6	637465	('LOC105374875', 'HUS1B')	('AL031770.1', 'HUS1B')	glaucoma	1e-09	10
rs2073006	6	637465	('LOC105374875', 'HUS1B')	('AL031770.1', 'HUS1B')	Antiglaucoma preparations and miotics use measurement	8e-10	10
rs6900267	6	380341	('DUSP22', 'IRF4')	('DUSP22', 'IRF4')	macrophage inflammatory protein 1a measurement	3e-06	10
rs10900944	6	413389	('IRF4', 'LOC105374875')	('AL512308.1', 'IRF4')	balding measurement	8e-13	10
rs2235874	6	226284	('LOC285766', 'LOC105374870')	('AL035696.1', 'AL365272.1')	suntan	9e-20	10
rs62402518	6	21966406	('LOC105374970', 'RN7SKP240')	('RN7SKP240', 'AL136313.1')	lung carcinoma	8e-06	11
rs13198081	6	22017314	('LOC105374970', 'RN7SKP240')	('RN7SKP240', 'AL136313.1')	FEV/FEC ratio	3e-33	11
rs13198081	6	22017314	('LOC105374970', 'RN7SKP240')	('RN7SKP240', 'AL136313.1')	peak expiratory flow	4e-08	11
rs193184008	6	21965351	('LOC105374970', 'RN7SKP240')	('RN7SKP240', 'AL136313.1')	erosive tooth wear measurement	8e-06	11
rs9366426	6	22064410	('LOC105374970', 'RN7SKP240')	('AL136313.1', 'RN7SKP240')	corneal topography	5e-37	11
rs6939340	6	22139775	('RN7SKP240', 'PRL')	('AL359694.1', 'RN7SKP240')	neuroblastoma	9e-15	11
rs6939340	6	22139775	('RN7SKP240', 'PRL')	('AL359694.1', 'RN7SKP240')	red blood cell density measurement	1e-20	11
rs1928168	6	22017509	('LOC105374970', 'RN7SKP240')	('AL136313.1', 'RN7SKP240')	FEV/FEC ratio	7e-14	11
rs1928168	6	22017509	('LOC105374970', 'RN7SKP240')	('AL136313.1', 'RN7SKP240')	forced expiratory volume	6e-06	11
rs6911827	6	22130372	('RN7SKP240', 'NBAT1')	('RN7SKP240', 'NBAT1')	hematocrit	5e-23	11
rs6911827	6	22130372	('RN7SKP240', 'NBAT1')	('RN7SKP240', 'NBAT1')	hemoglobin measurement	7e-22	11
rs6911827	6	22130372	('RN7SKP240', 'NBAT1')	('RN7SKP240', 'NBAT1')	systolic blood pressure	1e-15	11
rs6899545	6	22128233	('RN7SKP240', 'NBAT1')	('RN7SKP240', 'NBAT1')	hemoglobin measurement	1e-12	11
rs55775505	6	22057337	('LOC105374970', 'RN7SKP240')	('RN7SKP240', 'AL136313.1')	basal cell carcinoma	5e-20	11
rs55775505	6	22057337	('LOC105374970', 'RN7SKP240')	('RN7SKP240', 'AL136313.1')	keratinocyte carcinoma	4e-16	11
rs78381359	6	22109173	('RN7SKP240', 'NBAT1')	('RN7SKP240', 'NBAT1')	erythrocyte count	3e-17	11
rs1207782	6	22059738	('LOC105374970', 'RN7SKP240')	('RN7SKP240', 'AL136313.1')	age at onset	2e-15	11
rs7768772	6	21983587	('LOC105374970', 'RN7SKP240')	('AL136313.1', 'RN7SKP240')	phosphatidylcholine 36:4 measurement	3e-06	11
rs2078543	6	21996631	('LOC105374970', 'RN7SKP240')	('AL136313.1', 'RN7SKP240')	FEV/FEC ratio	2e-07	11
rs9350413	6	22067050	('LOC105374970', 'RN7SKP240')	('AL136313.1', 'RN7SKP240')	central corneal thickness	3e-08	11
rs9368402	6	22124928	('RN7SKP240', 'NBAT1')	('RN7SKP240', 'NBAT1')	Anilide use measurement	5e-09	11
rs9368402	6	22124928	('RN7SKP240', 'NBAT1')	('RN7SKP240', 'NBAT1')	hemoglobin measurement	1e-21	11
rs12212674	6	22086845	('RN7SKP240', 'NBAT1')	('RN7SKP240', 'NBAT1')	astigmatism	1e-06	11
rs12196123	6	22082034	('LOC105374970', 'RN7SKP240')	('AL136313.1', 'RN7SKP240')	astigmatism	1e-11	11
rs196052	6	22056971	('LOC105374970', 'RN7SKP240')	('RN7SKP240', 'AL136313.1')	corneal astigmatism	8e-11	11
rs182178320	6	22177692	('PRL', 'NBAT1')	('AL359694.1', 'NBAT1')	heart failure	7e-06	11
rs10946506	6	22073964	('LOC105374970', 'RN7SKP240')	('RN7SKP240', 'AL136313.1')	platelet count	2e-16	11
rs6922617	6	41368363	('LOC100505711', 'NCR2')	('AL136967.1', 'NCR2')	p-tau measurement	4e-08	12
rs7761231	6	41569606	('MIR4641', 'FOXP4-AS1')	('MIR4641', 'FOXP4-AS1')	reticulocyte count	1e-09	12
rs9349200	6	41716652	('NPM1P51', 'MIR10398')	('AL035588.1', 'NPM1P51')	left ventricular structural measurement	7e-06	12
rs9349200	6	41716652	('NPM1P51', 'MIR10398')	('AL035588.1', 'NPM1P51')	mean corpuscular hemoglobin	3e-185	12
rs12661968	6	41761668	('FRS3', 'PGC')	('AL365205.4', 'PGC')	skin aging measurement	2e-06	12
rs62396719	6	41679535	('TFEB', 'NPM1P51')	('TFEB', 'NPM1P51')	erythrocyte count	2e-25	12
rs13212930	6	41503651	('LOC107986538', 'FOXP4-AS1')	('FOXP4', 'AL136967.2')	body height	1e-28	12
rs4714485	6	41568849	('MIR4641', 'FOXP4-AS1')	('MIR4641', 'FOXP4-AS1')	prostate carcinoma	2e-41	12
rs36025606	6	41519619	('FOXP4-AS1', 'LOC112267957')	('FOXP4', 'AL136967.2')	chronic kidney disease	4e-06	12
rs4714481	6	41553372	('MIR4641', 'FOXP4-AS1')	('MIR4641', 'FOXP4-AS1')	cancer	1e-08	12
rs1983891	6	41568689	('MIR4641', 'FOXP4-AS1')	('MIR4641', 'FOXP4-AS1')	prostate carcinoma	8e-11	12
rs1983891	6	41568689	('MIR4641', 'FOXP4-AS1')	('MIR4641', 'FOXP4-AS1')	reticulocyte measurement	2e-10	12
rs3761781	6	41777210	('PRICKLE4', 'PGC')	('AL365205.4', 'AL365205.1')	mean corpuscular hemoglobin	1e-300	12
rs2842643	6	41682998	('TFEB', 'NPM1P51')	('TFEB', 'NPM1P51')	attention deficit hyperactivity disorder	3e-06	12
rs3800283	6	41590620	('MIR4641', 'FOXP4-AS1')	('MIR4641', 'FOXP4-AS1')	mathematical ability	4e-08	12
rs3800283	6	41590620	('MIR4641', 'FOXP4-AS1')	('MIR4641', 'FOXP4-AS1')	self reported educational attainment	3e-08	12
rs73422097	6	41760002	('FRS3', 'PGC')	('AL365205.4', 'PGC')	comparative body size at age 10, self-reported	3e-12	12
rs12206814	6	41549719	('MIR4641', 'FOXP4-AS1')	('MIR4641', 'FOXP4-AS1')	chronotype measurement	1e-08	12
rs2477826	6	41461212	('LOC107986538', 'LINC01276')	('FOXP4-AS1', 'AL136967.2')	balding measurement	1e-08	12
rs2143678	6	41655295	('NPM1P51', 'MDFI')	('MDFI', 'NPM1P51')	cardiovascular disease	4e-07	12
rs912883	6	41584302	('MIR4641', 'FOXP4-AS1')	('MIR4641', 'FOXP4-AS1')	self reported educational attainment	5e-10	12
rs2057069	6	41713884	('MIR10398', 'NPM1P51')	('AL035588.1', 'NPM1P51')	glomerular filtration rate	4e-08	12
rs143887446	6	64344643	('LOC107986608', 'HNRNPDP2')	('AL357375.1', 'GCNT1P4')	mathematical ability	2e-16	13
rs116712252	6	63886856	('LOC105377836', 'GCNT1P4')	('AL357375.1', 'GCNT1P4')	hallux valgus	2e-06	13
rs11753319	6	64303229	('LOC107986608', 'HNRNPDP2')	('AL357375.1', 'GCNT1P4')	YKL40 measurement	3e-08	13
rs35906288	6	64176427	('LOC107986608', 'HNRNPDP2')	('AL357375.1', 'GCNT1P4')	mood instability measurement	3e-08	13
rs3013169	6	64133067	('LOC107986608', 'HNRNPDP2')	('AL357375.1', 'GCNT1P4')	schizophrenia	3e-06	13
rs6903570	6	64156964	('LOC107986608', 'HNRNPDP2')	('AL357375.1', 'GCNT1P4')	schizophrenia	2e-08	13
rs6900114	6	64099644	('LOC107986608', 'HNRNPDP2')	('AL357375.1', 'GCNT1P4')	mood disorder	2e-08	13
rs9344688	6	64040385	('LOC105377836', 'HNRNPDP2')	('AL357375.1', 'GCNT1P4')	mood instability measurement	9e-09	13
rs199640474	6	64295335	('LOC107986608', 'HNRNPDP2')	('AL357375.1', 'GCNT1P4')	smoking status measurement	1e-07	13
rs9353651	6	64241554	('LOC107986608', 'HNRNPDP2')	('AL357375.1', 'GCNT1P4')	self reported educational attainment	5e-08	13
rs17404123	6	64593207	('LOC107986608', 'HNRNPDP2')	('AL357375.1', 'HNRNPDP2')	systemic mastocytosis	9e-08	13
rs655613	6	64369737	('LOC107986608', 'HNRNPDP2')	('AL357375.1', 'GCNT1P4')	mathematical ability	2e-16	13
rs9353806	6	64439292	('LOC107986608', 'HNRNPDP2')	('HNRNPDP2', 'AL357375.1')	mood instability measurement	1e-08	13
rs148546399	6	63995717	('LOC105377836', 'HNRNPDP2')	('AL357375.1', 'GCNT1P4')	body mass index	1e-09	13
rs9452326	6	64671285	('HNRNPDP2', 'LOC100419882')	('AL355357.1', 'HNRNPDP2')	ceramide measurement	9e-06	13
rs1889497	6	64722390	('HNRNPDP2', 'LOC100419882')	('AL355357.1', 'HNRNPDP2')	melanoma	2e-06	13
rs665873	6	64588658	('LOC107986608', 'HNRNPDP2')	('AL357375.1', 'HNRNPDP2')	anterior uveitis	5e-06	13
rs12660387	6	64581751	('LOC107986608', 'HNRNPDP2')	('HNRNPDP2', 'AL357375.1')	schizophrenia	9e-06	13
rs9451766	6	64495060	('LOC107986608', 'HNRNPDP2')	('HNRNPDP2', 'AL357375.1')	colorectal health	3e-06	13
rs772127444	7	101000000	('AGFG2', 'RN7SL416P')	('AGFG2', 'RN7SL416P')	mean reticulocyte volume	6e-10	14
rs564636753	7	101000000	('ACTL6B', 'MOSPD3')	('ACTL6B', 'MOSPD3')	reticulocyte count	2e-12	14
rs576872277	7	101000000	('RPS29P15', 'RN7SL549P')	('RPS29P15', 'RN7SL549P')	heel bone mineral density	8e-13	14
rs41303501	7	101000000	('ACTL6B', 'MOSPD3')	('ACTL6B', 'MOSPD3')	hematocrit	8e-15	14
rs41303501	7	101000000	('ACTL6B', 'MOSPD3')	('ACTL6B', 'MOSPD3')	hemoglobin measurement	2e-19	14
rs41303501	7	101000000	('ACTL6B', 'MOSPD3')	('ACTL6B', 'MOSPD3')	erythrocyte count	2e-11	14
rs79163323	7	101000000	('EPO', 'EPHB4')	('EPO', 'EPHB4')	heel bone mineral density	4e-09	14
rs78182250	7	101000000	('ZAN', 'POP7')	('ZAN', 'POP7')	heel bone mineral density	2e-11	14
rs78182250	7	101000000	('ZAN', 'POP7')	('ZAN', 'POP7')	BMI-adjusted waist circumference	1e-09	14
rs4548095	7	101000000	('ACTL6B', 'MOSPD3')	('ACTL6B', 'MOSPD3')	mean corpuscular volume	0	14
rs4548095	7	101000000	('ACTL6B', 'MOSPD3')	('ACTL6B', 'MOSPD3')	mean corpuscular hemoglobin concentration	9e-15	14
rs4548095	7	101000000	('ACTL6B', 'MOSPD3')	('ACTL6B', 'MOSPD3')	platelet crit	2e-10	14
rs221774	7	101000000	('GIGYF1', 'POP7')	('GIGYF1', 'POP7')	bipolar disorder	1e-08	14
rs221774	7	101000000	('GIGYF1', 'POP7')	('GIGYF1', 'POP7')	hypothyroidism	3e-10	14
rs541590799	7	101000000	('LOC105375429', 'TFR2')	('TFR2', 'GNB2')	mean corpuscular volume	5e-15	14
rs541590799	7	101000000	('LOC105375429', 'TFR2')	('TFR2', 'GNB2')	mean corpuscular hemoglobin	1e-22	14
rs61318457	7	101000000	('PCOLCE-AS1', 'LRCH4')	('PCOLCE-AS1', 'LRCH4')	mean corpuscular volume	1e-14	14
rs554093579	7	101000000	('AGFG2', 'RN7SL416P')	('AGFG2', 'RN7SL416P')	hematocrit	1e-14	14
rs6974286	7	101000000	('LOC107986829', 'NYAP1')	('AC069281.1', 'NYAP1')	platelet component distribution width	3e-95	14
rs12666989	7	101000000	('SRRT', 'ACHE')	('SRRT', 'ACHE')	resting heart rate	2e-08	14
rs10953298	7	101000000	('TFR2', 'MOSPD3')	('TFR2', 'MOSPD3')	apolipoprotein B measurement	3e-12	14
rs10953298	7	101000000	('TFR2', 'MOSPD3')	('TFR2', 'MOSPD3')	mean reticulocyte volume	2e-12	14
rs10953298	7	101000000	('TFR2', 'MOSPD3')	('TFR2', 'MOSPD3')	low density lipoprotein cholesterol measurement	2e-17	14
rs2075672	7	101000000	('ACTL6B', 'TFR2')	('ACTL6B', 'MOSPD3')	erythrocyte count	9e-131	14
rs2075672	7	101000000	('ACTL6B', 'TFR2')	('ACTL6B', 'MOSPD3')	mean corpuscular hemoglobin concentration	1e-129	14
rs2075672	7	101000000	('ACTL6B', 'TFR2')	('ACTL6B', 'MOSPD3')	hemoglobin measurement	1e-08	14
rs2075672	7	101000000	('ACTL6B', 'TFR2')	('ACTL6B', 'MOSPD3')	mean corpuscular volume	4e-232	14
rs2075672	7	101000000	('ACTL6B', 'TFR2')	('ACTL6B', 'MOSPD3')	mean corpuscular hemoglobin	9e-302	14
rs2075672	7	101000000	('ACTL6B', 'TFR2')	('ACTL6B', 'MOSPD3')	red blood cell distribution width	1e-134	14
rs2075672	7	101000000	('ACTL6B', 'TFR2')	('ACTL6B', 'MOSPD3')	reticulocyte measurement	8e-38	14
rs2075672	7	101000000	('ACTL6B', 'TFR2')	('ACTL6B', 'MOSPD3')	platelet count	2e-13	14
rs2075672	7	101000000	('ACTL6B', 'TFR2')	('ACTL6B', 'MOSPD3')	hematocrit	6e-09	14
rs9801017	7	101000000	('ACTL6B', 'MOSPD3')	('ACTL6B', 'MOSPD3')	red blood cell distribution width	3e-160	14
rs9801017	7	101000000	('ACTL6B', 'MOSPD3')	('ACTL6B', 'MOSPD3')	mean corpuscular volume	1e-13	14
rs9801017	7	101000000	('ACTL6B', 'MOSPD3')	('ACTL6B', 'MOSPD3')	blood protein measurement	1e-16	14
rs78010183	7	101000000	('MUC12', 'RN7SKP54')	('MUC12', 'RN7SKP54')	chronic kidney disease	2e-08	14
rs55710224	7	101000000	('MUC12', 'RN7SKP54')	('MUC12', 'RN7SKP54')	apolipoprotein a 1 measurement	6e-10	14
rs2734897	7	101000000	('IRS3P', 'RN7SL416P')	('IRS3P', 'RN7SL416P')	Alzheimer's disease	5e-08	14
rs34826779	8	106000000	('RPL12P24', 'LOC105375696')	('AC103853.1', 'AC041039.1')	leukocyte count	4e-16	15
rs34826779	8	106000000	('RPL12P24', 'LOC105375696')	('AC103853.1', 'AC041039.1')	alcohol abuse	1e-09	15
rs2197131	8	106000000	('RPL12P24', 'LOC105375696')	('AC103853.1', 'AC041039.1')	birth weight	2e-09	15
rs7008697	8	106000000	('RPL17P32', 'RPL12P24')	('AC103853.1', 'AC041039.1')	self reported educational attainment	2e-09	15
rs6987377	8	106000000	('RPL12P24', 'LOC105375696')	('AC103853.1', 'AC041039.1')	high density lipoprotein cholesterol measurement	1e-08	15
rs4734879	8	106000000	('RPL12P24', 'LOC105375696')	('AC103853.1', 'AC041039.1')	neutrophil count	8e-24	15
rs4734879	8	106000000	('RPL12P24', 'LOC105375696')	('AC103853.1', 'AC041039.1')	myeloid white cell count	4e-29	15
rs4734879	8	106000000	('RPL12P24', 'LOC105375696')	('AC103853.1', 'AC041039.1')	blood protein measurement	7e-30	15
rs4734879	8	106000000	('RPL12P24', 'LOC105375696')	('AC103853.1', 'AC041039.1')	venous thromboembolism	4e-19	15
rs2343592	8	106000000	('RPL12P24', 'LOC105375696')	('AC103853.1', 'AC041039.1')	platelet count	2e-11	15
rs2343592	8	106000000	('RPL12P24', 'LOC105375696')	('AC103853.1', 'AC041039.1')	monocyte count	5e-16	15
rs2343593	8	106000000	('RPL12P24', 'LOC105375696')	('AC103853.1', 'AC041039.1')	apolipoprotein a 1 measurement	2e-08	15
rs28416651	8	106000000	('RPL17P32', 'RPL12P24')	('AC103853.1', 'AC041039.1')	coronary artery disease	1e-08	15
rs16873418	8	106000000	('RPL12P24', 'LOC105375696')	('AC103853.1', 'AC041039.1')	tumor necrosis factor receptor superfamily member EDAR measurement	2e-11	15
rs16873418	8	106000000	('RPL12P24', 'LOC105375696')	('AC103853.1', 'AC041039.1')	integrin alpha-I: beta-1 complex measurement	1e-09	15
rs16873402	8	106000000	('RPL12P24', 'LOC105375696')	('AC103853.1', 'AC041039.1')	platelet-derived growth factor receptor beta measurement	1e-09	15
rs7832219	8	106000000	('RPL12P24', 'LOC105375696')	('AC103853.1', 'AC041039.1')	leukocyte count	3e-17	15
rs7832219	8	106000000	('RPL12P24', 'LOC105375696')	('AC103853.1', 'AC041039.1')	red blood cell density measurement	4e-12	15
rs1442330	8	106000000	('RPL12P24', 'LOC105375696')	('AC103853.1', 'AC041039.1')	platelet component distribution width	1e-13	15
rs10093110	8	106000000	('RPL17P32', 'RPL12P24')	('AC103853.1', 'AC041039.1')	coronary artery disease	2e-08	15
rs147543128	8	106000000	('RPL12P24', 'LOC105375696')	('AC103853.1', 'AC041039.1')	electrocardiography	4e-08	15
rs1375961	8	106000000	('RPL17P32', 'LOC105375696')	('AC041039.1', 'ZFPM2-AS1')	mathematical ability	2e-09	15
rs6993770	8	106000000	('RPL12P24', 'LOC105375696')	('AC103853.1', 'AC041039.1')	platelet count	3e-280	15
rs6993770	8	106000000	('RPL12P24', 'LOC105375696')	('AC103853.1', 'AC041039.1')	vascular endothelial growth factor measurement	4e-55	15
rs6993770	8	106000000	('RPL12P24', 'LOC105375696')	('AC103853.1', 'AC041039.1')	interleukin 12 measurement	1e-07	15
rs6993770	8	106000000	('RPL12P24', 'LOC105375696')	('AC103853.1', 'AC041039.1')	platelet component distribution width	5e-122	15
rs6993770	8	106000000	('RPL12P24', 'LOC105375696')	('AC103853.1', 'AC041039.1')	matrix metalloproteinase 1 measurement	4e-24	15
rs6993770	8	106000000	('RPL12P24', 'LOC105375696')	('AC103853.1', 'AC041039.1')	mean platelet volume	8e-111	15
rs6993770	8	106000000	('RPL12P24', 'LOC105375696')	('AC103853.1', 'AC041039.1')	dickkopf?ï¿½?related protein 1 measurement	7e-14	15
rs6993770	8	106000000	('RPL12P24', 'LOC105375696')	('AC103853.1', 'AC041039.1')	fibroblast growth factor basic measurement	5e-08	15
rs6993770	8	106000000	('RPL12P24', 'LOC105375696')	('AC103853.1', 'AC041039.1')	erythrocyte count	1e-11	15
rs6993770	8	106000000	('RPL12P24', 'LOC105375696')	('AC103853.1', 'AC041039.1')	blood protein measurement	4e-29	15
rs6993770	8	106000000	('RPL12P24', 'LOC105375696')	('AC103853.1', 'AC041039.1')	platelet crit	2e-110	15
rs3832566	8	106000000	('RPL12P24', 'LOC105375696')	('AC103853.1', 'AC041039.1')	neutrophil count	6e-16	15
rs3832566	8	106000000	('RPL12P24', 'LOC105375696')	('AC103853.1', 'AC041039.1')	platelet-derived growth factor BB measurement	2e-21	15
rs3832566	8	106000000	('RPL12P24', 'LOC105375696')	('AC103853.1', 'AC041039.1')	basophil count	2e-09	15
rs4602861	8	106000000	('RPL12P24', 'LOC105375696')	('AC103853.1', 'AC041039.1')	venous thromboembolism	5e-10	15
rs4602861	8	106000000	('RPL12P24', 'LOC105375696')	('AC103853.1', 'AC041039.1')	hemoglobin measurement	4e-11	15
rs4602861	8	106000000	('RPL12P24', 'LOC105375696')	('AC103853.1', 'AC041039.1')	hematocrit	4e-13	15
rs4602861	8	106000000	('RPL12P24', 'LOC105375696')	('AC103853.1', 'AC041039.1')	CD40 ligand measurement	3e-10	15
rs17217757	8	106000000	('RPL12P24', 'LOC105375696')	('AC103853.1', 'AC041039.1')	tuberculosis	3e-06	15
rs6478247	9	97534694	('LOC105376168', 'TSTD2')	('TSTD2', 'AL162385.1')	acute myeloid leukemia	1e-35	16
rs10982502	9	97521031	('LOC105376168', 'TSTD2')	('TSTD2', 'AL162385.1')	acute myeloid leukemia	1e-35	16
rs7863943	9	97543922	('LOC105376168', 'TSTD2')	('TSTD2', 'AL162385.1')	acute myeloid leukemia	1e-35	16
rs1475545	9	97553948	('LOC105376168', 'TSTD2')	('TSTD2', 'AL162385.1')	urinary metabolite measurement	5e-06	16
rs10982622	9	97542249	('LOC105376168', 'TSTD2')	('TSTD2', 'AL162385.1')	acute myeloid leukemia	1e-35	16
rs10982622	9	97542249	('LOC105376168', 'TSTD2')	('TSTD2', 'AL162385.1')	FEV/FEC ratio	3e-09	16
rs7852462	9	97548219	('LOC105376168', 'TSTD2')	('TSTD2', 'AL162385.1')	Barrett's esophagus	4e-09	16
rs56237852	9	97580930	('LOC105376168', 'TSTD2')	('TSTD2', 'AL162385.1')	sex hormone-binding globulin measurement	1e-08	16
rs7862400	9	97744132	('KRT18P13', 'FOXE1')	('KRT18P13', 'FOXE1')	FEV/FEC ratio	2e-11	16
rs1052270	9	97513142	('TSTD2', 'TDRD7')	('TSTD2', 'TDRD7')	brain aneurysm	3e-08	16
rs13301794	9	97430719	('LOC105376167', 'TMOD1')	('TMOD1', 'AL512590.3')	Abnormality of refraction	5e-08	16
rs1475543	9	97571389	('LOC105376168', 'TSTD2')	('TSTD2', 'AL162385.1')	sex hormone-binding globulin measurement	1e-08	16
rs116973630	9	97470506	('LOC105376167', 'TMOD1')	('TMOD1', 'AL512590.3')	waist-hip ratio	6e-06	16
rs148123055	9	97414334	('LOC105376167', 'TMOD1')	('TMOD1', 'AL512590.3')	atypical femoral fracture	2e-06	16
rs139475366	9	97511215	('LOC105376168', 'TDRD7')	('TDRD7', 'AL162385.1')	cerebral amyloid deposition measurement	1e-07	16
rs10982554	9	97531861	('LOC105376168', 'TSTD2')	('TSTD2', 'AL162385.1')	acute myeloid leukemia	1e-35	16
rs1330125	9	97518507	('LOC105376168', 'TSTD2')	('TSTD2', 'AL162385.1')	acute myeloid leukemia	1e-35	16
rs1571567	9	97543075	('LOC105376168', 'TSTD2')	('TSTD2', 'AL162385.1')	acute myeloid leukemia	1e-35	16
rs778571122	11	16226315	('LOC112268084', 'LOC105376572')	('AKR1B1P3', 'AC103794.1')	sex hormone-binding globulin measurement	1e-38	17
rs10832586	11	16282543	('LOC112268084', 'LOC105376572')	('AKR1B1P3', 'AC103794.1')	systolic blood pressure	2e-29	17
rs12801635	11	16330999	('LOC112268084', 'LOC105376572')	('AKR1B1P3', 'AC103794.1')	bone density	1e-11	17
rs7941496	11	16019759	('MIR6073', 'LOC105376572')	('MIR6073', 'AC103794.1')	cutaneous melanoma	1e-09	17
rs12800049	11	16227348	('LOC112268084', 'LOC105376572')	('AKR1B1P3', 'AC103794.1')	bone density	1e-15	17
rs7121869	11	16316281	('LOC112268084', 'LOC105376572')	('AKR1B1P3', 'AC103794.1')	Agents acting on the renin-angiotensin system use measurement	4e-15	17
rs893311	11	16296972	('LOC112268084', 'LOC105376572')	('AKR1B1P3', 'AC103794.1')	Calcium channel blocker use measurement	1e-08	17
rs893311	11	16296972	('LOC112268084', 'LOC105376572')	('AKR1B1P3', 'AC103794.1')	alcohol drinking	4e-11	17
rs10741694	11	16264637	('LOC112268084', 'LOC105376572')	('AKR1B1P3', 'AC103794.1')	tea consumption measurement	2e-10	17
rs2028162	11	16225929	('LOC112268084', 'LOC105376572')	('AKR1B1P3', 'AC103794.1')	antisaccade response measurement	6e-06	17
rs7131442	11	16326515	('LOC112268084', 'LOC105376572')	('AKR1B1P3', 'AC103794.1')	mean arterial pressure	1e-08	17
rs7131442	11	16326515	('LOC112268084', 'LOC105376572')	('AKR1B1P3', 'AC103794.1')	bone density	2e-10	17
rs1949481	11	16237859	('LOC112268084', 'LOC105376572')	('AKR1B1P3', 'AC103794.1')	hematocrit	1e-09	17
rs1949481	11	16237859	('LOC112268084', 'LOC105376572')	('AKR1B1P3', 'AC103794.1')	hemoglobin measurement	6e-09	17
rs11023881	11	16225154	('LOC112268084', 'LOC105376572')	('AKR1B1P3', 'AC103794.1')	testosterone measurement	2e-11	17
rs9971406	11	16256743	('LOC112268084', 'LOC105376572')	('AKR1B1P3', 'AC103794.1')	diastolic blood pressure	6e-09	17
rs7927191	11	16231436	('LOC112268084', 'LOC105376572')	('AKR1B1P3', 'AC103794.1')	heel bone mineral density	5e-27	17
rs7951365	11	16355498	('LOC112268084', 'LOC105376572')	('AKR1B1P3', 'AC103794.1')	cigarettes per day measurement	9e-16	17
rs7109376	11	16350885	('LOC112268084', 'LOC105376572')	('AKR1B1P3', 'AC103794.1')	smoking cessation	2e-13	17
rs7109376	11	16350885	('LOC112268084', 'LOC105376572')	('AKR1B1P3', 'AC103794.1')	hair color	1e-14	17
rs11023895	11	16264638	('LOC112268084', 'LOC105376572')	('AKR1B1P3', 'AC103794.1')	red blood cell distribution width	3e-175	17
rs11023926	11	16352168	('LOC112268084', 'LOC105376572')	('AKR1B1P3', 'AC103794.1')	sunburn	4e-09	17
rs61881743	11	16261458	('LOC112268084', 'LOC105376572')	('AKR1B1P3', 'AC103794.1')	hair colour measurement	3e-25	17
rs2290419	11	69152181	('LOC107984344', 'LOC107984345')	('SMIM38', 'TPCN2')	cutaneous melanoma	3e-07	18
rs11603763	11	69022138	('MRGPRF-AS1', 'TPCN2')	('MRGPRF-AS1', 'TPCN2')	reticulocyte count	4e-09	18
rs72930302	11	69309303	('LOC105369370', 'IFITM9P')	('AP005233.2', 'IFITM9P')	tyrosine measurement	6e-07	18
rs376592364	11	69244226	('LOC105369367', 'LOC105369368')	('MYEOV', 'AP003071.2')	prostate carcinoma	6e-20	18
rs3018690	11	69115458	('LOC107984344', 'LOC338694')	('AP003071.1', 'AP003071.2')	prostate carcinoma	8e-11	18
rs11602052	11	69197107	('LOC105369367', 'LOC105369368', 'LOC105369366')	('MYEOV', 'AP003071.5', 'AP003071.2')	platelet crit	4e-16	18
rs11602052	11	69197107	('LOC105369367', 'LOC105369368', 'LOC105369366')	('MYEOV', 'AP003071.5', 'AP003071.2')	platelet count	3e-13	18
rs72930621	11	69099277	('LOC107984344', 'LOC338694')	('MIR3164', 'AP003071.1')	glomerular filtration rate	3e-08	18
rs72932177	11	69328389	('LOC105369370', 'IFITM9P')	('AP005233.2', 'IFITM9P')	sex hormone-binding globulin measurement	8e-19	18
rs72930659	11	69105375	('LOC107984344', 'LOC338694')	('MIR3164', 'AP003071.2')	cutaneous melanoma	4e-278	18
rs72930659	11	69105375	('LOC107984344', 'LOC338694')	('MIR3164', 'AP003071.2')	hair color	3e-14	18
rs72928978	11	69063896	('MRGPRF-AS1', 'MIR3164')	('MRGPRF-AS1', 'AP003071.5')	type ii diabetes mellitus	2e-08	18
rs72928978	11	69063896	('MRGPRF-AS1', 'MIR3164')	('MRGPRF-AS1', 'AP003071.5')	hair color	6e-48	18
rs7131509	11	69116088	('LOC107984344', 'LOC338694')	('AP003071.1', 'AP003071.2')	glomerular filtration rate	3e-10	18
rs11228490	11	69093404	('LOC107984344', 'LOC338694')	('MIR3164', 'AP003071.1')	urate measurement	3e-08	18
rs7130881	11	69228491	('LOC105369367', 'LOC105369368', 'LOC105369366')	('MYEOV', 'AP003071.5', 'AP003071.2')	prostate carcinoma	8e-13	18
rs140855736	11	69185090	('LOC105369367', 'LOC105369368', 'LOC105369366')	('MYEOV', 'AP003071.5', 'AP003071.2')	body height	4e-08	18
rs72932183	11	69336164	('LOC105369370', 'IFITM9P')	('AP005233.2', 'IFITM9P')	BMI-adjusted waist-hip ratio	7e-18	18
rs10750840	11	69067714	('MRGPRF-AS1', 'MIR3164')	('MRGPRF-AS1', 'AP003071.5')	type ii diabetes mellitus	5e-10	18
rs72917317	11	69049973	('MRGPRF-AS1', 'MIR3164')	('MRGPRF-AS1', 'AP003071.5')	hair colour measurement	1e-300	18
rs72917317	11	69049973	('MRGPRF-AS1', 'MIR3164')	('MRGPRF-AS1', 'AP003071.5')	hair color	0	18
rs72917317	11	69049973	('MRGPRF-AS1', 'MIR3164')	('MRGPRF-AS1', 'AP003071.5')	suntan	1e-29	18
rs7125498	11	69336722	('LOC105369370', 'IFITM9P')	('AP005233.2', 'IFITM9P')	pulse pressure measurement	2e-09	18
rs12280075	11	69355621	('LOC105369370', 'IFITM9P')	('AP005233.2', 'IFITM9P')	sex hormone-binding globulin measurement	4e-10	18
rs11018488	11	89128422	('TYR', 'GRM5')	('TYR', 'GRM5')	snoring measurement	5e-10	19
rs61903412	11	89157283	('TYR', 'GRM5')	('TYR', 'GRM5')	neuroticism measurement	1e-13	19
rs317162	11	89371405	('TYR', 'FOLH1B')	('AP000720.2', 'H3P34')	body mass index	5e-09	19
rs7358418	11	89236970	('CBX3P7', 'GRM5')	('CBX3P7', 'GRM5')	endometriosis	6e-09	19
rs1939252	11	89220651	('CBX3P7', 'GRM5')	('CBX3P7', 'GRM5')	depressive symptom measurement	1e-12	19
rs1939252	11	89220651	('CBX3P7', 'GRM5')	('CBX3P7', 'GRM5')	wellbeing measurement	5e-13	19
rs10765211	11	89495257	('TYR', 'FOLH1B')	('H3P34', 'AP000720.2')	pulse pressure measurement	9e-07	19
rs16913221	11	89421186	('TYR', 'FOLH1B')	('H3P34', 'AP000720.2')	adolescent idiopathic scoliosis	4e-38	19
rs10830228	11	89157946	('TYR', 'GRM5')	('TYR', 'GRM5')	age-related macular degeneration	9e-06	19
rs3913535	11	89363589	('TYR', 'FOLH1B')	('AP000720.2', 'H3P34')	diabetic retinopathy	4e-09	19
rs621313	11	89180495	('CBX3P7', 'GRM5')	('CBX3P7', 'GRM5')	age-related macular degeneration	4e-06	19
rs621313	11	89180495	('CBX3P7', 'GRM5')	('CBX3P7', 'GRM5')	intraocular pressure measurement	3e-12	19
rs621313	11	89180495	('CBX3P7', 'GRM5')	('CBX3P7', 'GRM5')	unipolar depression	3e-10	19
rs1393350	11	89277878	('CBX3P7', 'GRM5')	('CBX3P7', 'GRM5')	suntan	2e-13	19
rs1393350	11	89277878	('CBX3P7', 'GRM5')	('CBX3P7', 'GRM5')	skin sensitivity to sun	2e-06	19
rs1393350	11	89277878	('CBX3P7', 'GRM5')	('CBX3P7', 'GRM5')	melanoma	2e-14	19
rs1393350	11	89277878	('CBX3P7', 'GRM5')	('CBX3P7', 'GRM5')	vitiligo	2e-18	19
rs1393350	11	89277878	('CBX3P7', 'GRM5')	('CBX3P7', 'GRM5')	eye color	3e-12	19
rs1393350	11	89277878	('CBX3P7', 'GRM5')	('CBX3P7', 'GRM5')	hair color	3e-71	19
rs10830220	11	89140984	('TYR', 'GRM5')	('TYR', 'GRM5')	unipolar depression	1e-09	19
rs10830220	11	89140984	('TYR', 'GRM5')	('TYR', 'GRM5')	neuroticism measurement	3e-10	19
rs10830220	11	89140984	('TYR', 'GRM5')	('TYR', 'GRM5')	depressive symptom measurement	1e-09	19
rs2289124	11	89491309	('TYR', 'FOLH1B')	('AP000720.2', 'H3P34')	diastolic blood pressure	2e-11	19
rs1847134	11	89272085	('CBX3P7', 'GRM5')	('CBX3P7', 'GRM5')	eye color	1e-15	19
rs1847134	11	89272085	('CBX3P7', 'GRM5')	('CBX3P7', 'GRM5')	melanoma	6e-08	19
rs7130284	11	89415204	('TYR', 'FOLH1B')	('H3P34', 'AP000720.2')	homocysteine measurement	2e-20	19
rs317194	11	89354475	('TYR', 'FOLH1B')	('H3P34', 'AP000720.2')	hair colour measurement	3e-36	19
rs4121404	11	89296763	('TYR', 'NOX4')	('TYR', 'AP000720.1')	intraocular pressure measurement	4e-08	19
rs7108405	11	111000000	('LOC105369488', 'LOC105369489')	('AP003973.4', 'AP002963.1')	acute myeloid leukemia	1e-12	20
rs61900578	11	111000000	('C11orf53', 'LOC102723966')	('LINC02550', 'C11orf53')	brain volume measurement	1e-08	20
rs7932983	11	111000000	('ARHGAP20', 'HNRNPA1P60')	('ARHGAP20', 'HNRNPA1P60')	intraocular pressure measurement	2e-08	20
rs321358	11	111000000	('C11orf53', 'LOC102723966')	('C11orf53', 'AP003973.1')	body mass index	6e-06	20
rs120434	11	111000000	('LOC105369488', 'HNRNPA1P60')	('AP002963.1', 'HNRNPA1P60')	heel bone mineral density	7e-09	20
rs58066679	11	111000000	('C11orf53', 'LOC102723966')	('C11orf53', 'LINC02550')	cortical surface area measurement	9e-11	20
rs10736455	11	111000000	('C11orf53', 'LOC102723966')	('LINC02550', 'C11orf53')	unipolar depression	4e-06	20
rs7120599	11	111000000	('C11orf53', 'LOC102723966')	('LINC02550', 'C11orf53')	PHF-tau measurement	6e-10	20
rs12794347	11	111000000	('C11orf53', 'LOC102723966')	('LINC02550', 'C11orf53')	cortical surface area measurement	2e-09	20
rs321406	11	111000000	('RNA5SP350', 'LINC02550')	('RNA5SP350', 'AP003973.2')	brain measurement	4e-13	20
rs321406	11	111000000	('RNA5SP350', 'LINC02550')	('RNA5SP350', 'AP003973.2')	brain volume measurement	1e-12	20
rs190217029	11	111000000	('C11orf53', 'LOC102723966')	('C11orf53', 'LINC02550')	carotid plaque build	4e-06	20
rs35391917	11	111000000	('LOC105369487', 'HNRNPA1P60')	('FDX1', 'HNRNPA1P60')	cutaneous melanoma	4e-08	20
rs59614433	11	111000000	('C11orf53', 'LOC102723966')	('LINC02550', 'C11orf53')	cortical surface area measurement	2e-09	20
rs321404	11	111000000	('RNA5SP350', 'LINC02550')	('RNA5SP350', 'AP003973.2')	brain volume measurement	7e-10	20
rs2084308	11	111000000	('C11orf53', 'LOC102723966')	('LINC02550', 'C11orf53')	microglial activation measurement	4e-07	20
rs11213729	11	111000000	('RNA5SP350', 'LINC02550')	('RNA5SP350', 'AP003973.2')	brain volume measurement	5e-08	20
rs7936534	11	111000000	('C11orf53', 'LOC102723966')	('C11orf53', 'LINC02550')	lateral ventricle volume measurement	3e-08	20
rs111321694	11	111000000	('RNA5SP350', 'LINC02550')	('RNA5SP350', 'AP003973.2')	self reported educational attainment	4e-08	20
rs4144892	11	113000000	('NCAM1-AS1', 'RNU7-187P')	('NCAM1-AS1', 'RNU7-187P')	smoking initiation	7e-25	21
rs1436109	11	113000000	('NCAM1-AS1', 'RNU7-187P')	('NCAM1-AS1', 'RNU7-187P')	cardiovascular measurement	4e-09	21
rs78239456	11	113000000	('NCAM1-AS1', 'RNU7-187P')	('NCAM1-AS1', 'RNU7-187P')	smoking status measurement	9e-12	21
rs4471463	11	113000000	('NCAM1-AS1', 'RNU7-187P')	('NCAM1-AS1', 'RNU7-187P')	Cannabis use	9e-07	21
rs2155646	11	113000000	('NCAM1-AS1', 'RNU7-187P')	('NCAM1-AS1', 'RNU7-187P')	smoking status measurement	3e-61	21
rs1940728	11	113000000	('NCAM1-AS1', 'RNU7-187P')	('NCAM1-AS1', 'RNU7-187P')	alcohol consumption measurement	3e-14	21
rs1940728	11	113000000	('NCAM1-AS1', 'RNU7-187P')	('NCAM1-AS1', 'RNU7-187P')	mood disorder	1e-08	21
rs1447462	11	113000000	('LOC105369496', 'LOC105369498')	('AP003100.1', 'AP003100.2')	cognitive function measurement	8e-06	21
rs3802849	11	113000000	('NCAM1-AS1', 'RNU7-187P')	('NCAM1-AS1', 'RNU7-187P')	macula measurement	4e-08	21
rs59867819	11	113000000	('LOC105369498', 'RNU7-187P')	('AC016902.1', 'RNU7-187P')	BMI-adjusted waist-hip ratio	6e-09	21
rs11214475	11	113000000	('NCAM1-AS1', 'RNU7-187P')	('NCAM1-AS1', 'RNU7-187P')	intelligence	1e-06	21
rs1273044	11	113000000	('NCAM1-AS1', 'RNU7-187P')	('NCAM1-AS1', 'RNU7-187P')	blood protein measurement	3e-14	21
rs7115027	11	113000000	('LOC105369498', 'LOC101928847')	('AC016902.1', 'AP000802.1')	smoking behavior	4e-09	21
rs10891496	11	113000000	('NCAM1-AS1', 'RNU7-187P')	('NCAM1-AS1', 'RNU7-187P')	neuroticism measurement	3e-09	21
rs7110863	11	113000000	('LOC101928847', 'RNU7-187P')	('AP000802.1', 'RNU7-187P')	smoking cessation	3e-11	21
rs10789929	11	113000000	('NCAM1', 'LOC105369498')	('AC016902.1', 'NCAM1')	neuroticism measurement	4e-12	21
rs17417989	11	113000000	('LOC105369498', 'LOC101928847')	('AC016902.1', 'AP000802.1')	smoking behavior	1e-13	21
rs2155281	11	113000000	('LOC101928847', 'RNU7-187P')	('AP000802.1', 'RNU7-187P')	neuroticism measurement	2e-08	21
rs66821824	11	113000000	('NCAM1-AS1', 'RNU7-187P')	('NCAM1-AS1', 'RNU7-187P')	age at first sexual intercourse measurement	2e-09	21
rs1940709	11	113000000	('NCAM1-AS1', 'RNU7-187P')	('NCAM1-AS1', 'RNU7-187P')	mood disorder	3e-09	21
rs1940709	11	113000000	('NCAM1-AS1', 'RNU7-187P')	('NCAM1-AS1', 'RNU7-187P')	neuroticism measurement	2e-12	21
rs10841496	12	20368720	('LOC105369688', 'PDE3A')	('LINC02468', 'PDE3A')	male infertility	5e-07	22
rs11045392	12	20687905	('SLCO1B3', 'LOC728688')	('SLCO1C1', 'PDE3A')	response to tnf antagonist	2e-06	22
rs10770646	12	20391427	('UBE2L2', 'LOC105369688')	('AC129102.1', 'UBE2L2')	PR interval	6e-11	22
rs12369443	12	20429717	('UBE2L2', 'LOC105369688')	('AC129102.1', 'UBE2L2')	parental longevity	1e-06	22
rs7133921	12	20387766	('UBE2L2', 'LOC105369688')	('AC129102.1', 'UBE2L2')	body height	2e-26	22
rs7488780	12	20426458	('UBE2L2', 'LOC105369688')	('AC129102.1', 'UBE2L2')	myeloid white cell count	1e-12	22
rs7488780	12	20426458	('UBE2L2', 'LOC105369688')	('AC129102.1', 'UBE2L2')	aspartate aminotransferase measurement	1e-08	22
rs7488780	12	20426458	('UBE2L2', 'LOC105369688')	('AC129102.1', 'UBE2L2')	high density lipoprotein cholesterol measurement	9e-10	22
rs7488780	12	20426458	('UBE2L2', 'LOC105369688')	('AC129102.1', 'UBE2L2')	systolic blood pressure	2e-12	22
rs10841508	12	20403660	('UBE2L2', 'LOC105369688')	('AC129102.1', 'UBE2L2')	appendicular lean mass	5e-19	22
rs113595563	12	20521901	('UBE2L2', 'LOC728688')	('AC112777.1', 'UBE2L2')	BMI-adjusted waist circumference	4e-08	22
rs1348581	12	20378707	('UBE2L2', 'LOC105369688')	('AC129102.1', 'UBE2L2')	PR interval	4e-12	22
rs10770678	12	20617644	('SLCO1C1', 'LOC728688')	('AC112777.1', 'SLCO1C1')	gut microbiome measurement	6e-06	22
rs6487088	12	20435448	('UBE2L2', 'LOC105369688')	('AC129102.1', 'UBE2L2')	appendicular lean mass	2e-31	22
rs11045171	12	20317265	('LOC105369687', 'LOC105369688')	('AC129102.1', 'LINC02468')	sex hormone-binding globulin measurement	1e-14	22
rs11045171	12	20317265	('LOC105369687', 'LOC105369688')	('AC129102.1', 'LINC02468')	leukocyte count	5e-10	22
rs11045171	12	20317265	('LOC105369687', 'LOC105369688')	('AC129102.1', 'LINC02468')	high density lipoprotein cholesterol measurement	5e-32	22
rs11045171	12	20317265	('LOC105369687', 'LOC105369688')	('AC129102.1', 'LINC02468')	lymphocyte count	9e-11	22
rs1348582	12	20378822	('UBE2L2', 'LOC105369688')	('AC129102.1', 'UBE2L2')	QT interval	1e-06	22
rs7304841	12	20424659	('UBE2L2', 'LOC105369688')	('AC129102.1', 'UBE2L2')	Ischemic stroke	5e-08	22
rs7304841	12	20424659	('UBE2L2', 'LOC105369688')	('AC129102.1', 'UBE2L2')	stroke	2e-07	22
rs79719909	12	20321772	('LOC105369687', 'PDE3A')	('AC129102.1', 'LINC02468')	HDL cholesterol change measurement	3e-08	22
rs79719909	12	20321772	('LOC105369687', 'PDE3A')	('AC129102.1', 'LINC02468')	triglyceride measurement	3e-17	22
rs79719909	12	20321772	('LOC105369687', 'PDE3A')	('AC129102.1', 'LINC02468')	high density lipoprotein cholesterol measurement	1e-17	22
rs10841593	12	20676586	('SLCO1C1', 'LOC728688')	('SLCO1C1', 'AC112777.1')	body height	2e-08	22
rs10841486	12	20319268	('LOC105369687', 'LOC105369688')	('AC129102.1', 'LINC02468')	resting heart rate	3e-09	22
rs7955516	12	20345102	('LOC105369688', 'PDE3A')	('AC129102.1', 'LINC02468')	adiponectin measurement	4e-08	22
rs7971334	12	20567773	('SLCO1C1', 'LOC728688')	('AC112777.1', 'SLCO1C1')	age at onset	1e-08	22
rs10841522	12	20434283	('UBE2L2', 'LOC105369688')	('AC129102.1', 'UBE2L2')	appendicular lean mass	1e-20	22
rs112270167	12	109000000	('KCTD10', 'LINC01486')	('AC007570.1', 'LINC01486')	diet measurement	4e-08	23
rs7960944	12	110000000	('RN7SKP250', 'MVK')	('RN7SKP250', 'MVK')	neurofibrillary tangles measurement	4e-12	23
rs6606710	12	109000000	('KCTD10', 'LINC01486')	('AC007570.1', 'LINC01486')	neuroticism measurement	4e-14	23
rs6606710	12	109000000	('KCTD10', 'LINC01486')	('AC007570.1', 'LINC01486')	Headache	8e-09	23
rs1558803	12	110000000	('MMAB', 'KCTD10')	('MMAB', 'KCTD10')	coronary artery disease	1e-10	23
rs754179	12	110000000	('UBE3B', 'RNU4-32P')	('UBE3B', 'RNU4-32P')	mean platelet volume	8e-12	23
rs7954144	12	110000000	('MMAB', 'RN7SKP250')	('MMAB', 'RN7SKP250')	high density lipoprotein cholesterol measurement	8e-24	23
rs888194	12	110000000	('UBE3B', 'MMAB')	('UBE3B', 'MMAB')	depressive symptom measurement	1e-09	23
rs888194	12	110000000	('UBE3B', 'MMAB')	('UBE3B', 'MMAB')	red blood cell distribution width	7e-18	23
rs888194	12	110000000	('UBE3B', 'MMAB')	('UBE3B', 'MMAB')	wellbeing measurement	2e-09	23
rs888194	12	110000000	('UBE3B', 'MMAB')	('UBE3B', 'MMAB')	mean corpuscular hemoglobin	2e-08	23
rs888194	12	110000000	('UBE3B', 'MMAB')	('UBE3B', 'MMAB')	neuroticism measurement	1e-09	23
rs73200436	12	110000000	('RN7SKP250', 'MVK')	('RN7SKP250', 'MVK')	response to bronchodilator	4e-06	23
rs11066707	12	109000000	('UBE3B', 'MYO1H')	('UBE3B', 'MYO1H')	coronary artery disease	8e-17	23
rs7298565	12	109000000	('MMAB', 'KCTD10')	('MMAB', 'KCTD10')	total cholesterol measurement	1e-07	23
rs7298565	12	109000000	('MMAB', 'KCTD10')	('MMAB', 'KCTD10')	monocyte count	8e-20	23
rs11067592	12	110000000	('RN7SKP250', 'MVK')	('RN7SKP250', 'MVK')	high density lipoprotein cholesterol measurement	5e-18	23
rs11067592	12	110000000	('RN7SKP250', 'MVK')	('RN7SKP250', 'MVK')	aspartate aminotransferase measurement	3e-08	23
rs201421746	12	110000000	('RN7SKP250', 'FAM222A')	('RN7SKP250', 'FAM222A')	soluble triggering receptor expressed on myeloid cells 2 measurement	4e-06	23
rs10850705	12	110000000	('RN7SKP250', 'TRPV4')	('RN7SKP250', 'TRPV4')	tea consumption measurement	3e-07	23
rs11067376	12	110000000	('RN7SKP250', 'MMAB')	('MMAB', 'RN7SKP250')	neuroticism measurement	2e-13	23
rs11067376	12	110000000	('RN7SKP250', 'MMAB')	('MMAB', 'RN7SKP250')	worry measurement	4e-10	23
rs11067376	12	110000000	('RN7SKP250', 'MMAB')	('MMAB', 'RN7SKP250')	irritability measurement	1e-08	23
rs7308864	12	109000000	('KCTD10', 'LINC01486')	('AC007570.1', 'LINC01486')	high density lipoprotein cholesterol measurement	1e-35	23
rs17089410	13	72491357	('RPL21P110', 'RPL18AP17')	('AL356754.2', 'AL139003.2')	waist circumference	6e-06	24
rs1886199	13	72625548	('RPL21P110', 'RPL18AP17')	('RPL21P110', 'AL356754.1')	acute myeloid leukemia	3e-18	24
rs1340172	13	72426241	('RPS10P21', 'RPL18AP17')	('RPS10P21', 'AL139003.1')	multiple system atrophy	6e-06	24
rs875589	13	72700734	('RPL21P110', 'RPL18AP17')	('RPL21P110', 'AL356754.1')	diastolic blood pressure	5e-07	24
rs184739375	13	72701469	('RPL21P110', 'RPL18AP17')	('RPL21P110', 'AL356754.1')	mean corpuscular volume	2e-28	24
rs184739375	13	72701469	('RPL21P110', 'RPL18AP17')	('RPL21P110', 'AL356754.1')	mean corpuscular hemoglobin concentration	2e-21	24
rs972434	13	72638425	('RPL21P110', 'RPL18AP17')	('RPL21P110', 'AL356754.1')	acute myeloid leukemia	3e-18	24
rs9599996	13	72629673	('RPL21P110', 'RPL18AP17')	('RPL21P110', 'AL356754.1')	testosterone measurement	2e-10	24
rs9543031	13	72639044	('RPL21P110', 'RPL18AP17')	('RPL21P110', 'AL356754.1')	acute myeloid leukemia	3e-18	24
rs17089409	13	72491028	('RPL21P110', 'RPL18AP17')	('AL356754.2', 'AL139003.2')	waist circumference	7e-06	24
rs17240498	13	72391169	('RPS10P21', 'RPL18AP17')	('RPS10P21', 'AL139003.1')	diastolic blood pressure change measurement	5e-06	24
rs9543032	13	72640011	('RPL21P110', 'RPL18AP17')	('RPL21P110', 'AL356754.1')	acute myeloid leukemia	3e-18	24
rs9592852	13	72624889	('RPL21P110', 'RPL18AP17')	('RPL21P110', 'AL356754.1')	acute myeloid leukemia	3e-18	24
rs495593	13	72345662	('RPS10P21', 'RPL18AP17')	('RPS10P21', 'AL139003.1')	chronotype measurement	4e-09	24
rs17089636	13	72639774	('RPL21P110', 'RPL18AP17')	('RPL21P110', 'AL356754.1')	acute myeloid leukemia	3e-18	24
rs17244735	13	72530352	('RPL21P110', 'RPL18AP17')	('AL356754.2', 'AL139003.2')	depressive symptom measurement	8e-07	24
rs17245822	13	72557556	('RPL21P110', 'RPL18AP17')	('AL356754.2', 'AL139003.2')	mathematical ability	8e-09	24
rs17245822	13	72557556	('RPL21P110', 'RPL18AP17')	('AL356754.2', 'AL139003.2')	testosterone measurement	2e-23	24
rs17245822	13	72557556	('RPL21P110', 'RPL18AP17')	('AL356754.2', 'AL139003.2')	systolic blood pressure	9e-10	24
rs1440869	13	72640091	('RPL21P110', 'RPL18AP17')	('RPL21P110', 'AL356754.1')	acute myeloid leukemia	3e-18	24
rs9543012	13	72598510	('RPL21P110', 'RPL18AP17')	('RPL21P110', 'AL356754.1')	testosterone measurement	3e-10	24
rs117076724	13	72438916	('RPS10P21', 'RPL18AP17')	('RPS10P21', 'AL139003.1')	eye colour measurement	3e-06	24
rs769447487	13	94594884	('TRF-GAA1-5', 'GPR180')	('DCT', 'GPR180')	sex hormone-binding globulin measurement	2e-24	25
rs9556404	13	94602128	('NDUFA3P5', 'TGDS')	('RNA5SP36', 'TGDS')	triglyceride measurement	5e-09	25
rs187295598	13	94628579	('RNA5SP36', 'NDUFA3P5')	('RNA5SP36', 'TGDS')	late-onset Alzheimers disease	6e-06	25
rs16949906	13	94520269	('TRF-GAA1-5', 'GPC6')	('DCT', 'TGDS')	adolescent idiopathic scoliosis	1e-07	25
rs66781047	13	94367384	('DCT', 'GPC6-AS1')	('DCT', 'GPC6-AS1')	non-alcoholic fatty liver disease	1e-06	25
rs7991005	13	94382101	('DCT', 'GPC6-AS1')	('DCT', 'GPC6-AS1')	tuberculosis	6e-12	25
rs68151129	13	94331191	('DCT', 'GPC6-AS1')	('DCT', 'GPC6-AS1')	facial height measurement	1e-07	25
rs9301951	13	94300578	('DCT', 'GPC6-AS1')	('DCT', 'GPC6-AS1')	lumbar disc degeneration	9e-07	25
rs191275341	13	94414867	('DCT', 'GPC6')	('DCT', 'GPC6')	response to bronchodilator	1e-08	25
rs191275341	13	94414867	('DCT', 'GPC6')	('DCT', 'GPC6')	FEV/FEC ratio	2e-07	25
rs6492711	13	94544305	('TRF-GAA1-5', 'GPC6')	('TGDS', 'DCT')	hair colour measurement	6e-110	25
rs6492711	13	94544305	('TRF-GAA1-5', 'GPC6')	('TGDS', 'DCT')	hair color	3e-92	25
rs9524568	13	94627251	('RNA5SP36', 'NDUFA3P5')	('RNA5SP36', 'TGDS')	alkaline phosphatase measurement	2e-08	25
rs9556403	13	94584571	('TRF-GAA1-5', 'GPR180')	('DCT', 'GPR180')	sex hormone-binding globulin measurement	7e-10	25
rs1409173	13	94288055	('DCT', 'GPC6-AS1')	('DCT', 'GPC6-AS1')	sleep quality	7e-06	25
rs717769	13	94510108	('TRF-GAA1-5', 'GPC6')	('TGDS', 'DCT')	hair colour measurement	6e-68	25
rs6492720	13	94604051	('NDUFA3P5', 'TGDS')	('RNA5SP36', 'TGDS')	alkaline phosphatase measurement	2e-52	25
rs9561643	13	94600877	('TGDS', 'GPR180')	('TGDS', 'GPR180')	triglyceride measurement	2e-14	25
rs3897473	13	94601666	('TGDS', 'GPR180')	('TGDS', 'GPR180')	apolipoprotein a 1 measurement	1e-08	25
rs2298058	13	94596312	('TGDS', 'GPR180')	('TGDS', 'GPR180')	triglyceride measurement	3e-20	25
rs7997628	13	94565598	('TRF-GAA1-5', 'TGDS')	('DCT', 'TGDS')	testosterone measurement	3e-08	25
rs7997628	13	94565598	('TRF-GAA1-5', 'TGDS')	('DCT', 'TGDS')	PHF-tau measurement	1e-09	25
rs9524452	13	94351232	('DCT', 'GPC6-AS1')	('DCT', 'GPC6-AS1')	arterial stiffness measurement	1e-06	25
rs862942	14	26023027	('CYB5AP5', 'LINC02306')	('AL132633.1', 'CYB5AP5')	peanut allergy measurement	3e-06	26
rs862946	14	26019261	('CYB5AP5', 'LINC02306')	('AL132633.1', 'CYB5AP5')	aspartate aminotransferase measurement	2e-07	26
rs10148451	14	25766264	('LOC105370416', 'LOC112268135')	('AL359396.1', 'AL079352.1')	clostridium difficile infection	3e-06	26
rs34926168	14	26081199	('CYB5AP5', 'LINC02306')	('AL132633.1', 'CYB5AP5')	thyroid peroxidase antibody measurement	4e-06	26
rs17110309	14	25695553	('LOC105370416', 'LOC112268135')	('AL359396.1', 'AL079352.1')	taurine measurement	7e-06	26
rs4247021	14	27074612	('LOC105370419', 'LOC105370420')	('AL390334.1', 'MIR4307HG')	PHF-tau measurement	5e-08	27
rs17111920	14	26937686	('LOC105370419', 'UNGP2')	('AL390334.1', 'MIR4307HG')	mental or behavioural disorder	3e-06	27
rs1909784	14	27143574	('LOC105370419', 'LOC105370421')	('AL390334.1', 'MIR4307HG')	acute myeloid leukemia	3e-08	27
rs1951082	14	26790837	('NOVA1', 'LINC02293')	('NOVA1', 'LINC02293')	attention deficit hyperactivity disorder	5e-06	27
rs151041106	14	26757280	('LINC02294', 'NOVA1')	('LINC02294', 'NOVA1')	body height	5e-06	27
rs12882702	14	27133645	('LOC105370419', 'LOC105370421')	('AL390334.1', 'MIR4307HG')	acute myeloid leukemia	3e-08	27
rs1245314	14	27023434	('LOC105370419', 'LOC105370420')	('AL390334.1', 'MIR4307HG')	Conotruncal heart malformations	2e-06	27
rs1245314	14	27023434	('LOC105370419', 'LOC105370420')	('AL390334.1', 'MIR4307HG')	congenital heart disease	9e-07	27
rs192030704	14	26777641	('NOVA1', 'LINC02293')	('NOVA1', 'LINC02293')	FEV/FEC ratio	3e-06	27
rs34016308	14	92149398	('NDUFB1', 'RNU6-366P')	('AL133240.1', 'NDUFB1')	Myopia	4e-14	28
rs1009170	14	92170369	('NDUFB1', 'RNU6-366P')	('AL133240.1', 'NDUFB1')	chronic kidney disease	2e-06	28
rs72707344	14	92113072	('ATXN3', 'NDUFB1')	('ATXN3', 'NDUFB1')	BMI-adjusted waist circumference	2e-08	28
rs12881735	14	92466484	('LOC105370707', 'LOC105370627')	('RIN3', 'AL133240.2')	Alzheimer's disease	2e-08	28
rs4904947	14	92505818	('LOC105370707', 'SLC24A4')	('RIN3', 'SLC24A4')	chronic kidney disease	8e-06	28
rs6575242	14	92293029	('LOC105370627', 'RNU6-366P')	('AL133240.2', 'RNU6-366P')	hair colour measurement	1e-300	28
rs4144266	14	92322861	('LOC105370707', 'LOC105370627')	('RIN3', 'AL133240.2')	synophrys measurement	4e-21	28
rs4904871	14	92329568	('LOC105370707', 'LOC105370627')	('RIN3', 'AL133240.2')	cutaneous melanoma	2e-278	28
rs11160044	14	92116311	('ATXN3', 'CPSF2')	('ATXN3', 'CPSF2')	age at onset	7e-11	28
rs10498633	14	92460608	('LOC105370707', 'LOC105370627')	('RIN3', 'AL133240.2')	Alzheimer's disease	6e-09	28
rs4904886	14	92378026	('LOC105370707', 'LOC105370627')	('RIN3', 'AL133240.2')	hair color	1e-09	28
rs80194260	14	92203454	('CPSF2', 'RNU6-366P')	('CPSF2', 'AL133240.1')	stroke outcome severity measurement	8e-06	28
rs941799	14	92310481	('SLC24A4', 'RNU6-366P')	('SLC24A4', 'AL133240.2')	hair color	0	28
rs28671668	14	92409659	('LOC105370707', 'LOC105370627')	('RIN3', 'AL133240.2')	rosacea severity measurement	5e-06	28
rs17128291	14	92416482	('LOC105370707', 'LOC105370627')	('RIN3', 'AL133240.2')	septic shock	7e-07	28
rs4900109	14	92297047	('LOC105370627', 'RNU6-366P')	('SLC24A4', 'RNU6-366P')	eye measurement	8e-21	28
rs12590654	14	92472511	('LOC105370707', 'LOC105370627')	('RIN3', 'AL133240.2')	Alzheimer's disease	2e-10	28
rs12590654	14	92472511	('LOC105370707', 'LOC105370627')	('RIN3', 'AL133240.2')	family history of Alzheimer?ï¿½?s disease	4e-06	28
rs11621581	14	92336216	('LOC105370707', 'LOC105370627')	('RIN3', 'AL133240.2')	hair colour measurement	1e-300	28
rs75263396	14	92432244	('LOC105370707', 'LOC105370627')	('RIN3', 'AL133240.2')	hair colour measurement	2e-22	28
rs17184180	14	92314043	('SLC24A4', 'RNU6-366P')	('AL133240.2', 'SLC24A4')	hair colour measurement	1e-100	28
rs149906873	15	28088564	('RPL5P32', 'HERC2')	('RPL5P32', 'HERC2')	squamous cell carcinoma	6e-10	29
rs11855019	15	28090687	('RPL5P32', 'HERC2')	('RPL5P32', 'HERC2')	hair color	2e-24	29
rs11855019	15	28090687	('RPL5P32', 'HERC2')	('RPL5P32', 'HERC2')	eye color	2e-121	29
rs149963581	15	28212394	('OCA2', 'RPL41P2')	('OCA2', 'RPL41P2')	skin sensitivity to sun	2e-07	29
rs79406658	15	27742950	('RPL5P32', 'GABRG3')	('OCA2', 'AC021979.2')	Abnormality of refraction	1e-15	29
rs1635168	15	28403060	('OCA2', 'RPL41P2')	('OCA2', 'RPL41P2')	vitiligo	9e-14	29
rs1129038	15	28111713	('OCA2', 'RPL41P2')	('OCA2', 'RPL41P2')	vitiligo	4e-08	29
rs1129038	15	28111713	('OCA2', 'RPL41P2')	('OCA2', 'RPL41P2')	rosacea severity measurement	4e-12	29
rs1129038	15	28111713	('OCA2', 'RPL41P2')	('OCA2', 'RPL41P2')	hair color	3e-113	29
rs1129038	15	28111713	('OCA2', 'RPL41P2')	('OCA2', 'RPL41P2')	corneal astigmatism	1e-15	29
rs1129038	15	28111713	('OCA2', 'RPL41P2')	('OCA2', 'RPL41P2')	astigmatism	2e-11	29
rs1129038	15	28111713	('OCA2', 'RPL41P2')	('OCA2', 'RPL41P2')	hair colour measurement	6e-49	29
rs1129038	15	28111713	('OCA2', 'RPL41P2')	('OCA2', 'RPL41P2')	suntan	3e-11	29
rs2035184	15	27592794	('OCA2', 'GABRG3')	('AC021979.1', 'AC104002.3')	acute myeloid leukemia	1e-10	29
rs142936968	15	27979785	('RPL5P32', 'HERC2')	('RPL5P32', 'HERC2')	FEV/FEC ratio	4e-06	29
rs117325217	15	28402571	('OCA2', 'RPL41P2')	('OCA2', 'RPL41P2')	sunburn	8e-21	29
rs7173419	15	27951675	('RPL5P32', 'HERC2')	('RPL5P32', 'HERC2')	eye color	1e-07	29
rs3098527	15	27593451	('OCA2', 'GABRG3')	('AC021979.1', 'AC104002.3')	mathematical ability	2e-09	29
rs3098527	15	27593451	('OCA2', 'GABRG3')	('AC021979.1', 'AC104002.3')	self reported educational attainment	1e-08	29
rs4778214	15	27960418	('RPL5P32', 'HERC2')	('RPL5P32', 'HERC2')	maximal midexpiratory flow rate	9e-06	29
rs116978932	15	28079766	('RPL5P32', 'HERC2')	('RPL5P32', 'HERC2')	hair color	8e-09	29
rs749846	15	28023856	('RPL5P32', 'HERC2')	('RPL5P32', 'HERC2')	hair colour measurement	1e-300	29
rs121918167	15	27871170	('RPL5P32', 'GABRG3')	('RPL5P32', 'AC090696.1')	hair color	2e-33	29
rs3098525	15	27595657	('OCA2', 'GABRG3')	('AC021979.1', 'AC104002.3')	acute myeloid leukemia	1e-10	29
rs4423373	15	27743194	('RPL5P32', 'GABRG3')	('OCA2', 'AC021979.2')	self reported educational attainment	2e-10	29
rs916977	15	28381162	('OCA2', 'RPL41P2')	('OCA2', 'RPL41P2')	eye color	1e-43	29
rs8033755	15	28136400	('OCA2', 'RPL41P2')	('OCA2', 'RPL41P2')	age at onset	1e-07	29
rs56166703	15	28788763	('PDCD6IPP2', 'LOC100996670')	('AC055876.4', 'AC243657.1', 'AC243657.2', 'AC055876.3')	hair colour measurement	1e-245	30
rs36181864	15	28899884	('FAM189A1', 'FTLP11')	('AC174469.1', 'AC127522.1')	hair colour measurement	1e-111	30
rs8033165	15	28760947	('WHAMMP2', 'LOC100996670')	('AC055876.4', 'WHAMMP2', 'AC243657.1')	hair color	2e-12	30
rs692588	15	28760529	('WHAMMP2', 'LOC100996670')	('AC055876.4', 'WHAMMP2', 'AC243657.1')	trimethylamine-N-oxide measurement	1e-06	30
rs11630839	15	28983644	('FAM189A1', 'PDCD6IPP2', 'FTLP11')	('FAM189A1', 'PDCD6IPP2', 'AC127522.1')	hair colour measurement	1e-72	30
rs17680945	15	28947614	('FAM189A1', 'PDCD6IPP2', 'FTLP11')	('FAM189A1', 'PDCD6IPP2', 'AC174469.1', 'AC127522.1')	temperament and character inventory	2e-06	30
rs4424881	15	28969513	('FAM189A1', 'PDCD6IPP2', 'FTLP11')	('FAM189A1', 'PDCD6IPP2', 'AC174469.1', 'AC127522.1')	skin pigmentation measurement	5e-07	30
rs36194177	15	28873638	('APBA2', 'FTLP11')	('PDCD6IPP2', 'AC174469.1')	skin pigmentation measurement	5e-10	30
rs4310804	15	96315180	('NR2F2', 'LOC112268156')	('NR2F2', 'AC012409.2')	smoking status measurement	4e-13	31
rs56332871	15	96171587	('NR2F2', 'LOC105369212')	('AC012409.3', 'AC012409.4')	sex hormone-binding globulin measurement	0	31
rs56332871	15	96171587	('NR2F2', 'LOC105369212')	('AC012409.3', 'AC012409.4')	testosterone measurement	2e-47	31
rs56332871	15	96171587	('NR2F2', 'LOC105369212')	('AC012409.3', 'AC012409.4')	alkaline phosphatase measurement	3e-09	31
rs55958435	15	96309409	('NR2F2', 'LOC112268156')	('NR2F2', 'AC012409.2')	birth weight	2e-16	31
rs116784579	15	96135957	('LOC105369212', 'LOC105370997')	('AC012409.5', 'AC012409.3')	osteoarthritis	6e-06	31
rs8023580	15	96165062	('LOC105369212', 'LOC105370997')	('AC012409.3', 'AC012409.1')	sex hormone-binding globulin measurement	8e-12	31
rs61037031	15	96309570	('NR2F2', 'LOC112268156')	('NR2F2', 'AC012409.2')	acute lymphoblastic leukemia	2e-06	31
rs8034595	15	96176000	('NR2F2', 'LOC105370997')	('AC012409.4', 'AC012409.1')	optic disc area measurement	3e-08	31
rs8034595	15	96176000	('NR2F2', 'LOC105370997')	('AC012409.4', 'AC012409.1')	optic disc size measurement	2e-15	31
rs4984514	15	96168997	('LOC105369212', 'LOC105370997')	('AC012409.3', 'AC012409.1')	susceptibility to Mycobacterium tuberculosis infection measurement	4e-06	31
rs2398180	15	96319940	('NR2F2', 'LOC112268156')	('NR2F2', 'AC012409.2')	oral cavity cancer	3e-07	31
rs4984497	15	96092670	('LOC105370998', 'NR2F2-AS1')	('AC024337.2', 'NR2F2-AS1')	diastolic blood pressure	5e-09	31
rs2246754	15	96224083	('NR2F2', 'LOC105370997')	('AC012409.4', 'AC012409.1')	systolic blood pressure	3e-08	31
rs12594634	15	96354777	('NR2F2', 'LOC100289303')	('AC103746.1', 'AC087477.6')	chronotype measurement	9e-07	31
rs16976004	15	96039768	('LOC107984800', 'LOC105370998')	('AC015574.1', 'AC024337.1')	heel bone mineral density	2e-09	31
rs7167152	15	96215212	('NR2F2', 'LOC105370997')	('AC012409.4', 'AC012409.1')	adolescent idiopathic scoliosis	7e-12	31
rs9806400	15	96198191	('NR2F2', 'LOC105370997')	('AC012409.4', 'AC012409.1')	response to vaccine	2e-07	31
rs4984496	15	96092669	('LOC105370998', 'NR2F2-AS1')	('AC024337.2', 'NR2F2-AS1')	diastolic blood pressure	3e-09	31
rs4984499	15	96104564	('LOC105370998', 'NR2F2-AS1')	('AC024337.2', 'NR2F2-AS1')	migraine disorder	8e-06	31
rs7173576	15	96298295	('NR2F2', 'LOC112268156')	('NR2F2', 'AC016251.1')	smoking initiation	1e-08	31
rs7173576	15	96298295	('NR2F2', 'LOC112268156')	('NR2F2', 'AC016251.1')	birth weight	3e-12	31
rs2550333	16	58233568	('RN7SL645P', 'LOC105371293')	('AC009107.1', 'PRSS54')	systemic lupus erythematosus	3e-06	32
rs74019792	16	58108029	('CFAP20', 'LOC100125393')	('AC012182.2', 'CFAP20')	eye morphology measurement	9e-07	32
rs8044657	16	57988721	('TEPP', 'ZNF319')	('TEPP', 'ZNF319')	chronic obstructive pulmonary disease	1e-08	32
rs12600304	16	57988232	('TEPP', 'ZNF319')	('TEPP', 'ZNF319')	aggressive behaviour measurement	3e-06	32
rs12447804	16	58041378	('USB1', 'LOC100125393')	('AC012182.1', 'USB1')	FEV/FEC ratio	4e-08	32
rs149839710	16	57869386	('KIFC3', 'CNGB1')	('KIFC3', 'CNGB1')	late-onset Alzheimers disease	9e-06	32
rs191291131	16	58139620	('CSNK2A2', 'CFAP20')	('CSNK2A2', 'CFAP20')	rosacea severity measurement	2e-06	32
rs61745888	16	57959937	('TEPP', 'KIFC3')	('TEPP', 'KIFC3')	amblyopia (disease)	7e-06	32
rs3743553	16	57996149	('TEPP', 'USB1')	('TEPP', 'USB1')	eosinophil count	4e-11	32
rs11648508	16	58029609	('USB1', 'LOC100125393')	('AC012182.1', 'USB1')	FEV/FEC ratio	1e-38	32
rs11648508	16	58029609	('USB1', 'LOC100125393')	('AC012182.1', 'USB1')	peak expiratory flow	1e-06	32
rs12926803	16	58063696	('MMP15', 'LOC100125393')	('AC012182.1', 'MMP15')	chronic obstructive pulmonary disease	4e-08	32
rs57940640	16	57925334	('TEPP', 'KIFC3')	('TEPP', 'KIFC3')	peripheral neuropathy	9e-06	32
rs4784886	16	58031555	('USB1', 'LOC100125393')	('AC012182.1', 'USB1')	FEV/FEC ratio	3e-56	32
rs6499924	16	57936961	('TEPP', 'KIFC3')	('TEPP', 'KIFC3')	diet measurement	1e-06	32
rs143721880	16	58050538	('MMP15', 'LOC100125393')	('MMP15', 'AC012182.1')	electrocardiography	6e-09	32
rs146087183	16	57900176	('TEPP', 'KIFC3')	('TEPP', 'KIFC3')	response to alcohol	3e-06	32
rs74019828	16	58175370	('LOC101927556', 'CCDC113')	('AC009107.1', 'AC009107.2')	telomere length	5e-08	32
rs8063767	16	58206831	('LOC105371293', 'RN7SL645P')	('CCDC113', 'RN7SL645P')	cranial vault morphology measurement	6e-07	32
rs2440154	17	19541674	('SNORA59B', 'TRW-CCA2-1')	('SNORA59B', 'RPL17P43')	brain aneurysm	1e-08	33
rs2233083	17	19383150	('MFAP4', 'B9D1')	('MFAP4', 'B9D1')	Alzheimer's disease	1e-06	33
rs7221299	17	19347366	('LOC105371573', 'MIR1180')	('AC124066.1', 'MIR1180')	self reported educational attainment	3e-08	33
rs2453580	17	19535008	('SNORA59B', 'TRW-CCA2-1')	('SNORA59B', 'RPL17P43')	glomerular filtration rate	3e-11	33
rs2453580	17	19535008	('SNORA59B', 'TRW-CCA2-1')	('SNORA59B', 'RPL17P43')	urate measurement	3e-10	33
rs2453580	17	19535008	('SNORA59B', 'TRW-CCA2-1')	('SNORA59B', 'RPL17P43')	creatinine measurement	3e-13	33
rs2453583	17	19538723	('SNORA59B', 'TRW-CCA2-1')	('SNORA59B', 'RPL17P43')	glomerular filtration rate	5e-14	33
rs2440165	17	19525406	('SLC47A1', 'TRW-CCA2-1')	('SNORA59B', 'RPL17P43')	glomerular filtration rate	1e-45	33
rs2440165	17	19525406	('SLC47A1', 'TRW-CCA2-1')	('SNORA59B', 'RPL17P43')	chronic kidney disease	3e-07	33
rs7405847	17	19520304	('SLC47A1', 'TRW-CCA2-1')	('SNORA59B', 'RPL17P43')	lymphocyte count	1e-15	33
rs7405847	17	19520304	('SLC47A1', 'TRW-CCA2-1')	('SNORA59B', 'RPL17P43')	monocyte count	1e-15	33
rs9900497	17	19714080	('ALDH3A2', 'ALDH3A1')	('ALDH3A2', 'AC005722.3')	response to paliperidone	4e-06	33
rs763362670	17	19524530	('SLC47A1', 'TRW-CCA2-1')	('SNORA59B', 'RPL17P43')	lymphocyte count	2e-19	33
rs1106374	17	19362283	('LOC105371573', 'MIR1180')	('AC124066.1', 'MIR1180')	neuritic plaque measurement	3e-08	33
rs11655302	17	19700534	('ALDH3A2', 'ALDH3A1')	('ALDH3A2', 'AC005722.3')	mean corpuscular hemoglobin	1e-08	33
rs55661368	17	19524288	('SLC47A1', 'TRW-CCA2-1')	('SNORA59B', 'RPL17P43')	red blood cell distribution width	1e-11	33
rs11871125	17	19529080	('SLC47A1', 'TRW-CCA2-1')	('SNORA59B', 'RPL17P43')	glomerular filtration rate	5e-11	33
rs2252281	17	19533874	('SNORA59B', 'TRW-CCA2-1')	('SNORA59B', 'RPL17P43')	glomerular filtration rate	5e-40	33
rs35416333	17	19524530	('SLC47A1', 'TRW-CCA2-1')	('SNORA59B', 'RPL17P43')	lymphocyte percentage of leukocytes	4e-12	33
rs8071709	17	19526477	('SLC47A1', 'TRW-CCA2-1')	('SNORA59B', 'RPL17P43')	red blood cell distribution width	4e-13	33
rs2440164	17	19525297	('SLC47A1', 'TRW-CCA2-1')	('SNORA59B', 'RPL17P43')	glomerular filtration rate	3e-21	33
rs111653425	17	19571562	('LOC105371578', 'SLC47A1P1')	('SNORA59B', 'SLC47A1P1')	creatinine measurement	1e-08	33
rs72838804	17	19338052	('EPN2', 'MIR1180')	('EPN2', 'MIR1180')	response to paliperidone	2e-07	33
rs139356332	17	19385973	('RNF112', 'MAPK7')	('MAPK7', 'AC004448.5')	skin aging measurement	8e-13	33
rs559474507	17	81815885	('MCRIP1', 'GCGR')	('MCRIP1', 'GCGR')	hematocrit	3e-10	34
rs9905786	17	81635037	('FAAP100', 'TSPAN10')	('AC137896.1', 'TSPAN10')	optic disc size measurement	5e-25	34
rs7405453	17	81648542	('PDE6G', 'NPLOC4')	('PDE6G', 'NPLOC4')	macula measurement	1e-118	34
rs7405453	17	81648542	('PDE6G', 'NPLOC4')	('PDE6G', 'NPLOC4')	intraocular pressure measurement	2e-13	34
rs112280096	17	81393609	('BAHCC1', 'LOC100130370')	('BAHCC1', 'AC110285.2')	systolic blood pressure	1e-10	34
rs9894429	17	81629785	('FAAP100', 'TSPAN10')	('AC137896.1', 'TSPAN10')	eye color	9e-14	34
rs77984483	17	81435577	('MIR3186', 'MIR4740')	('MIR3186', 'MIR4740')	eosinophil count	9e-10	34
rs112222327	17	81433595	('MIR3186', 'MIR4740')	('MIR3186', 'MIR4740')	eosinophil count	5e-11	34
rs9747347	17	81639794	('PDE6G', 'NPLOC4')	('PDE6G', 'AC137896.1')	hair colour measurement	6e-279	34
rs9747347	17	81639794	('PDE6G', 'NPLOC4')	('PDE6G', 'AC137896.1')	Abnormality of refraction	2e-50	34
rs9747347	17	81639794	('PDE6G', 'NPLOC4')	('PDE6G', 'AC137896.1')	Myopia	2e-18	34
rs9747347	17	81639794	('PDE6G', 'NPLOC4')	('PDE6G', 'AC137896.1')	hair color	3e-21	34
rs142997686	17	81452134	('MIR3186', 'LOC105371926')	('MIR3186', 'AC110285.4')	alcohol use disorder measurement	5e-09	34
rs35572189	17	81451999	('MIR3186', 'LOC105371926')	('MIR3186', 'AC110285.4')	bitter alcoholic beverage consumption measurement	2e-06	34
rs35572189	17	81451999	('MIR3186', 'LOC105371926')	('MIR3186', 'AC110285.4')	urinary albumin to creatinine ratio	9e-09	34
rs35572189	17	81451999	('MIR3186', 'LOC105371926')	('MIR3186', 'AC110285.4')	albuminuria	1e-09	34
rs35572189	17	81451999	('MIR3186', 'LOC105371926')	('MIR3186', 'AC110285.4')	alcohol use disorder measurement	8e-10	34
rs35572189	17	81451999	('MIR3186', 'LOC105371926')	('MIR3186', 'AC110285.4')	alcohol consumption measurement	1e-08	34
rs34386017	17	81400162	('MIR4740', 'LOC100130370')	('MIR4740', 'AC110285.6')	hematocrit	3e-10	34
rs34386017	17	81400162	('MIR4740', 'LOC100130370')	('MIR4740', 'AC110285.6')	erythrocyte count	4e-08	34
rs11657440	17	81513660	('ACTG1', 'FAAP100')	('LINC01971', 'AC139149.1')	serum alanine aminotransferase measurement	7e-25	34
rs36013981	17	81526281	('ACTG1', 'FAAP100')	('FSCN2', 'ACTG1')	sex hormone-binding globulin measurement	8e-11	34
rs117809695	17	81511780	('FSCN2', 'LINC01971')	('LINC01971', 'AC139149.1')	hair colour measurement	1e-14	34
rs35763415	17	81655340	('OXLD1', 'TSPAN10')	('OXLD1', 'TSPAN10')	cognitive function measurement	2e-08	34
rs35763415	17	81655340	('OXLD1', 'TSPAN10')	('OXLD1', 'TSPAN10')	hair color	7e-19	34
rs34635363	17	81582224	('FAAP100', 'TSPAN10')	('AC137896.1', 'TSPAN10')	astigmatism	2e-09	34
rs8075598	17	81623580	('FAAP100', 'TSPAN10')	('AC137896.1', 'TSPAN10')	serum non-albumin protein measurement	3e-10	34
rs34202212	17	81458996	('LOC105371926', 'LOC112268189')	('MIR3186', 'AC110285.4')	heel bone mineral density	7e-18	34
rs34633566	19	45803461	('DMWD', 'SYMPK')	('DMWD', 'SYMPK')	myocardial infarction	3e-08	35
rs2238691	19	45675785	('SNRPD2', 'MIR642A')	('SNRPD2', 'MIR642A')	blood urea nitrogen measurement	5e-26	35
rs2238691	19	45675785	('SNRPD2', 'MIR642A')	('SNRPD2', 'MIR642A')	body mass index	2e-32	35
rs2238691	19	45675785	('SNRPD2', 'MIR642A')	('SNRPD2', 'MIR642A')	hip circumference	1e-19	35
rs7252126	19	45799116	('DMWD', 'SYMPK')	('DMWD', 'SYMPK')	FEV/FEC ratio	1e-34	35
rs10406431	19	45653761	('RN7SL836P', 'GIPR')	('RN7SL836P', 'GIPR')	type ii diabetes mellitus	1e-13	35
rs11083779	19	45701620	('FBXO46', 'SNRPD2')	('FBXO46', 'SNRPD2')	body mass index	3e-12	35
rs10406374	19	45930475	('NOVA2', 'NANOS2')	('NOVA2', 'NANOS2')	neuroticism measurement	3e-06	35
rs12608995	19	45997603	('NOVA2', 'MIR769')	('NOVA2', 'MIR769')	body mass index	2e-10	35
rs74821481	19	45816783	('RSPH6A', 'FOXA3')	('AC092301.1', 'RSPH6A')	eosinophil percentage of leukocytes	6e-21	35
rs9676912	19	45708924	('FBXO46', 'QPCTL')	('FBXO46', 'QPCTL')	mean corpuscular hemoglobin	1e-08	35
rs2302593	19	45693376	('FBXO46', 'SNRPD2')	('FBXO46', 'SNRPD2')	diet measurement	1e-11	35
rs16980027	19	45809847	('DMWD', 'SYMPK')	('DMWD', 'SYMPK')	erythrocyte count	1e-08	35
rs11672660	19	45676926	('SNRPD2', 'MIR642A')	('SNRPD2', 'MIR642A')	body mass index	7e-60	35
rs11672660	19	45676926	('SNRPD2', 'MIR642A')	('SNRPD2', 'MIR642A')	physical activity measurement	1e-10	35
rs11672660	19	45676926	('SNRPD2', 'MIR642A')	('SNRPD2', 'MIR642A')	hip circumference	7e-10	35
rs113577760	19	45861919	('RSPH6A', 'FOXA3')	('AC092301.1', 'FOXA3')	eosinophil count	2e-15	35
rs1964272	19	45687010	('SNRPD2', 'GIPR')	('SNRPD2', 'GIPR')	coronary artery disease	3e-08	35
rs8102876	19	45829584	('RSPH6A', 'FOXA3')	('AC092301.1', 'RSPH6A')	systolic blood pressure	3e-14	35
rs150262789	19	45933306	('NOVA2', 'NANOS2')	('NOVA2', 'NANOS2')	low density lipoprotein cholesterol measurement	2e-31	35
rs59310453	19	45812100	('DMWD', 'SYMPK')	('DMWD', 'SYMPK')	platelet count	8e-10	35
rs139063750	19	45808810	('DMWD', 'SYMPK')	('DMWD', 'SYMPK')	mean corpuscular volume	6e-21	35
rs11672110	19	45870256	('IRF2BP1', 'SYMPK')	('IRF2BP1', 'SYMPK')	BMI-adjusted waist-hip ratio	2e-09	35
rs11672110	19	45870256	('IRF2BP1', 'SYMPK')	('IRF2BP1', 'SYMPK')	waist-hip ratio	1e-08	35
rs2327121	20	8897603	('LOC105372522', 'PLCB1')	('AL445567.1', 'RNU105B')	testosterone measurement	1e-08	36
rs6086536	20	8610549	('LOC105372521', 'PLCB1-IT1')	('PLCB1-IT1', 'RNU105B')	non-alcoholic fatty liver disease	8e-07	36
rs17376808	20	8785035	('LOC105372521', 'RNU105B')	('PLCB1-IT1', 'RNU105B')	acute myeloid leukemia	2e-06	36
rs6039267	20	8785732	('LOC105372521', 'RNU105B')	('PLCB1-IT1', 'RNU105B')	acute myeloid leukemia	2e-06	36
rs6077414	20	8723905	('LOC105372521', 'RNU105B')	('PLCB1-IT1', 'RNU105B')	estradiol measurement	1e-06	36
rs6108228	20	8997416	('LOC105372522', 'PLCB4')	('AL121898.1', 'PLCB1')	carnitine measurement	3e-06	36
rs6056209	20	8856124	('LOC105372522', 'RNU105B')	('AL445567.1', 'RNU105B')	neuropsychological test	2e-06	36
rs6039251	20	8748849	('LOC105372521', 'RNU105B')	('PLCB1-IT1', 'RNU105B')	age at menarche	1e-08	36
rs2076411	20	8788776	('LOC105372521', 'RNU105B')	('PLCB1-IT1', 'RNU105B')	acute myeloid leukemia	2e-06	36
rs6086591	20	8781548	('LOC105372521', 'RNU105B')	('PLCB1-IT1', 'RNU105B')	acute myeloid leukemia	2e-06	36
rs7271421	20	8840453	('LOC105372522', 'RNU105B')	('AL445567.1', 'RNU105B')	intelligence	6e-08	36
rs2327129	20	9067021	('LOC105372522', 'PLCB4')	('AL121898.1', 'PLCB4')	body mass index	1e-09	36
rs3859675	20	8717466	('LOC105372521', 'RNU105B')	('PLCB1-IT1', 'RNU105B')	neuritic plaque measurement	5e-06	36
rs115205687	20	8915129	('LOC105372522', 'PLCB1')	('AL445567.1', 'RNU105B')	3-hydroxypropylmercapturic acid measurement	1e-06	36
rs115205687	20	8915129	('LOC105372522', 'PLCB1')	('AL445567.1', 'RNU105B')	3-hydroxy-1-methylpropylmercapturic acid measurement	4e-08	36
rs8115555	20	8652751	('PLCB1-IT1', 'RNU105B')	('PLCB1-IT1', 'RNU105B')	hematocrit	5e-11	36
rs6077396	20	8623946	('PLCB1-IT1', 'RNU105B')	('PLCB1-IT1', 'RNU105B')	mean platelet volume	1e-28	36
rs6077396	20	8623946	('PLCB1-IT1', 'RNU105B')	('PLCB1-IT1', 'RNU105B')	vital capacity	4e-08	36
rs6077396	20	8623946	('PLCB1-IT1', 'RNU105B')	('PLCB1-IT1', 'RNU105B')	mean corpuscular hemoglobin concentration	9e-13	36
rs6077396	20	8623946	('PLCB1-IT1', 'RNU105B')	('PLCB1-IT1', 'RNU105B')	platelet component distribution width	7e-74	36
rs556532366	20	8587424	('LOC105372521', 'PLCB1-IT1')	('PLCB1-IT1', 'RNU105B')	colorectal adenoma	9e-06	36
rs2327101	20	8753616	('LOC105372521', 'RNU105B')	('PLCB1-IT1', 'RNU105B')	triacylglycerol 54:8 measurement	8e-06	36
rs2327101	20	8753616	('LOC105372521', 'RNU105B')	('PLCB1-IT1', 'RNU105B')	triacylglycerol 52:5 measurement	9e-06	36
rs117019330	20	8850941	('LOC105372522', 'RNU105B')	('AL445567.1', 'RNU105B')	soluble triggering receptor expressed on myeloid cells 2 measurement	2e-06	36
rs142564732	20	33879752	('CHMP4B', 'TPM3P2')	('CHMP4B', 'TPM3P2')	suntan	2e-205	37
rs7274168	20	33848172	('ZNF341-AS1', 'TPM3P2')	('ZNF341-AS1', 'TPM3P2')	type ii diabetes mellitus	6e-09	37
rs62209635	20	33871778	('CHMP4B', 'TPM3P2')	('CHMP4B', 'TPM3P2')	loneliness measurement	3e-07	37
rs2268078	20	34008898	('RALY-AS1', 'MIR4755')	('AL031668.1', 'RALY-AS1')	type ii diabetes mellitus	2e-15	37
rs742614	20	33894826	('CHMP4B', 'TPM3P2')	('CHMP4B', 'TPM3P2')	fatty acid measurement	3e-07	37
rs2378078	20	34126922	('ASIP', 'RPS2P1')	('AL031668.2', 'RPS2P1')	Abnormality of refraction	5e-19	37
rs6059662	20	34087921	('EIF2S2', 'RALY')	('MIR4755', 'EIF2S2')	type ii diabetes mellitus	2e-17	37
rs6142044	20	33918789	('PIGPP3', 'TPM3P2')	('PIGPP3', 'TPM3P2')	acute myeloid leukemia	3e-15	37
rs140035275	20	34064997	('MIR4755', 'EIF2S2')	('MIR4755', 'EIF2S2')	idiopathic dilated cardiomyopathy	7e-06	37
rs62209647	20	33917852	('PIGPP3', 'TPM3P2')	('PIGPP3', 'TPM3P2')	non-melanoma skin carcinoma	1e-15	37
rs62209647	20	33917852	('PIGPP3', 'TPM3P2')	('PIGPP3', 'TPM3P2')	squamous cell carcinoma	9e-30	37
rs8121978	20	34001335	('RALY-AS1', 'MIR4755')	('AL031668.1', 'RALY-AS1')	intelligence	6e-06	37
rs78116891	20	34067885	('MIR4755', 'EIF2S2')	('MIR4755', 'EIF2S2')	body height	6e-25	37
rs78382342	20	33772305	('ZNF341-AS1', 'RPL31P2')	('ZNF341-AS1', 'RPL31P2')	suntan	1e-207	37
rs149389676	20	33870592	('CHMP4B', 'TPM3P2')	('CHMP4B', 'TPM3P2')	hair colour measurement	3e-54	37
rs17091328	20	33902088	('CHMP4B', 'TPM3P2')	('CHMP4B', 'TPM3P2')	acute myeloid leukemia	3e-15	37
rs6142102	20	34116821	('EIF2S2', 'RPS2P1')	('EIF2S2', 'RPS2P1')	skin pigmentation	2e-07	37
rs2284378	20	34000289	('RALY-AS1', 'MIR4755')	('RALY-AS1', 'AL031668.1')	breast carcinoma	1e-08	37
rs6142068	20	33969366	('RALY-AS1', 'PIGPP3')	('RALY-AS1', 'PIGPP3')	leukocyte count	1e-09	37
rs1015362	20	34150806	('ASIP', 'RPS2P1')	('AL031668.2', 'ASIP')	freckles	6e-37	37
rs1015362	20	34150806	('ASIP', 'RPS2P1')	('AL031668.2', 'ASIP')	skin sensitivity to sun	2e-24	37
rs1015362	20	34150806	('ASIP', 'RPS2P1')	('AL031668.2', 'ASIP')	hair color	3e-09	37
rs79027916	20	34067012	('MIR4755', 'EIF2S2')	('MIR4755', 'EIF2S2')	glomerular filtration rate	8e-08	37
rs111798871	22	45909421	('LOC105373071', 'WNT7B')	('BX324167.1', 'WNT7B')	erythrocyte count	5e-20	38
rs136047	22	45868501	('LOC107985535', 'ATXN10')	('BX324167.2', 'ATXN10')	hair color	2e-08	38
rs10453441	22	45967859	('LOC105373071', 'LOC730668')	('BX324167.1', 'BX537318.2')	corneal topography	3e-40	38
rs10453441	22	45967859	('LOC105373071', 'LOC730668')	('BX324167.1', 'BX537318.2')	central corneal thickness	2e-11	38
rs10453441	22	45967859	('LOC105373071', 'LOC730668')	('BX324167.1', 'BX537318.2')	c-reactive protein measurement	4e-08	38
rs9614789	22	45822561	('LOC107985535', 'LOC100113375')	('BX324167.2', 'Z84478.1')	facial morphology measurement	5e-06	38
rs58280444	22	46088037	('MIR3619', 'LOC642648')	('MIR3619', 'AL121672.2')	body height	1e-28	38
rs9627272	22	46046408	('LINC00899', 'PRR34')	('LINC00899', 'PRR34')	smoking status measurement	7e-12	38
rs17653487	22	45803452	('LOC107985535', 'LOC100113375')	('BX324167.2', 'Z84478.1')	adolescent idiopathic scoliosis	5e-32	38
rs62228064	22	45985534	('LOC730668', 'WNT7B')	('WNT7B', 'BX537318.2')	heel bone mineral density	2e-23	38
rs6519955	22	46025962	('LINC00899', 'LOC730668')	('LINC00899', 'BX537318.1')	dupuytren contracture	3e-33	38
rs7285579	22	46046100	('LINC00899', 'PRR34')	('LINC00899', 'PRR34')	birth weight	3e-09	38
rs75792643	22	45977088	('LOC105373071', 'LOC730668')	('BX324167.1', 'BX537318.2')	hematocrit	1e-43	38
rs75792643	22	45977088	('LOC105373071', 'LOC730668')	('BX324167.1', 'BX537318.2')	hemoglobin measurement	2e-37	38
rs7291412	22	46063252	('PRR34-AS1', 'LOC642648')	('AL121672.2', 'AL121672.1')	wellbeing measurement	8e-06	38
rs7291412	22	46063252	('PRR34-AS1', 'LOC642648')	('AL121672.2', 'AL121672.1')	dupuytren contracture	2e-30	38
rs59614521	22	45937574	('LOC105373071', 'LOC730668')	('BX324167.1', 'BX537318.2')	rosacea severity measurement	8e-06	38
rs28520003	22	46016089	('LINC00899', 'LOC730668')	('LINC00899', 'BX537318.1')	smoking status measurement	3e-09	38
rs28520003	22	46016089	('LINC00899', 'LOC730668')	('LINC00899', 'BX537318.1')	risk-taking behaviour	1e-08	38
rs28567375	22	46021443	('LINC00899', 'LOC730668')	('LINC00899', 'BX537318.1')	body height	1e-19	38
rs73175083	22	45987732	('LOC730668', 'WNT7B')	('WNT7B', 'BX537318.2')	Abnormality of refraction	1e-26	38
rs201457759	22	45861062	('LOC107985535', 'ATXN10')	('BX324167.2', 'ATXN10')	body weight	9e-06	38
rs713978	22	45818471	('LOC107985535', 'LOC100113375')	('BX324167.2', 'Z84478.1')	brain volume measurement	3e-08	38
rs28637892	22	45917738	('LOC105373071', 'WNT7B')	('BX324167.1', 'WNT7B')	type ii diabetes mellitus	4e-09	38
rs9626751	22	46186941	('LOC105373074', 'CDPF1')	('FP325332.1', 'CDPF1')	electroencephalogram measurement	2e-06	38
