# Supplementary material for: iGWAS: Image-based genome-wide association of self-supervised deep phenotyping of retina fundus images
Source: PLoS Genet. 2024 May 10;20(5):e1011273. doi: 10.1371/journal.pgen.1011273 (PMC11111076; doi:10.1371/journal.pgen.1011273)
Supplement: S8 Table — (XLSX) [file pgen.1011273.s014.xlsx]

## Sheet: Supplementary Table 8
Supplementary Table 8. List of 175 SNPs associated with retina color of both eyes. LOCI marks the indices of the assigned SNP clusters and PVAL represents the p-value. Same LOCI index in Supplementary Table 4, 7, 8 and 9 represents the same cluster.
SNP	CHR	BP	REF/ALT	ALTFREQ	PVAL	LOCI
rs61823995	1	205227627	T/C	0.236203	2.6e-11	0
rs61837761	1	227012411	C/T	0.203591	6.6e-13	1
rs11405	1	227069677	C/T	0.225478	1.6e-12	1
rs62114506	2	242793	G/C	0.263988	8.4e-09	2
rs16824602	2	184359293	A/G	0.10905	2.2e-11	3
rs3804780	3	4352981	T/C	0.141287	1.7e-09	4
rs6801634	3	4354697	G/A	0.138062	8.4e-09	4
rs17040391	3	4380552	G/A	0.172313	2e-14	4
rs10494172	3	4410619	G/C	0.492263	5.4e-10	4
rs9864595	3	4420255	T/G	0.219372	2.5e-13	4
rs794185	3	4437358	T/C	0.435688	2.2e-09	4
rs711664	3	4462544	C/T	0.335026	2.2e-13	4
rs2322683	3	4468598	T/C	0.349022	3.2e-15	4
rs711635	3	4490513	G/A	0.397959	1.2e-12	4
rs793395	3	4493107	T/G	0.315691	2.4e-15	4
rs2819590	3	4508742	C/T	0.313347	2e-16	4
rs304095	3	4516540	C/T	0.400694	5.7e-11	4
rs304078	3	4533158	C/T	0.393815	5.8e-13	4
rs304075	3	4535430	G/A	0.0532956	1.9e-09	4
rs36061798	3	4563696	CA/C	0.136062	8.2e-18	4
rs7623789	3	41191022	G/A	0.432371	7.4e-11	5
rs17252114	3	41212753	C/T	0.498912	6.7e-14	5
rs2140090	3	41254646	G/T	0.473915	4.3e-21	5
rs1798802	3	41261979	A/G	0.48687	5.9e-17	5
rs1608726	3	41298643	A/G	0.480243	9.3e-14	5
rs10935184	3	136153468	T/C	0.41204	3e-10	6
rs940174	3	136309710	T/C	0.401797	5e-09	6
rs1280622	3	136508008	A/C	0.40716	2.7e-10	6
rs28458819	3	136522314	A/G	0.44757	1.4e-08	6
rs956412	4	47357850	T/C	0.45877	3.4e-23	7
rs6832172	4	47359371	A/G	0.367807	1.2e-22	7
rs4694845	4	47368627	A/C	0.449562	6.5e-27	7
rs4695224	4	47375627	C/A	0.284964	2.5e-14	7
rs2063647	4	93289971	A/C	0.331839	3.6e-09	8
rs35397	5	33951116	T/G	0.0510587	1.9e-19	9
rs16891982	5	33951693	G/C	0.0228366	8.2e-38	9
rs35398	5	33951826	G/T	0.0102883	3.4e-21	9
rs35390	5	33955326	A/C	0.0154976	3e-30	9
rs35391	5	33955673	C/T	0.0155206	2.3e-30	9
rs28777	5	33958959	A/C	0.0190139	1e-34	9
rs26722	5	33963870	C/T	0.0112383	1.5e-18	9
rs196051	6	22056131	A/G	0.381619	1.4e-08	11
rs2294214	6	22056923	A/C	0.3116	3.8e-09	11
rs411535	6	22061040	A/G	0.377214	3.6e-09	11
rs196023	6	22076031	T/C	0.369469	8.6e-10	11
rs6901423	6	22086292	G/A	0.427936	1.2e-08	11
rs1207775	6	22100075	A/G	0.453063	2e-08	11
rs9393228	6	22112043	G/A	0.413503	1.9e-09	11
rs7743854	6	22122389	A/G	0.400142	3.7e-10	11
rs4712653	6	22125964	T/C	0.459758	1.5e-10	11
rs9295536	6	22131929	C/A	0.432517	1.7e-09	11
rs9460707	6	22137648	C/G	0.378149	4.9e-10	11
rs6934891	6	22139729	G/A	0.424205	7.6e-09	11
rs6939340	6	22140004	A/G	0.477347	2.4e-08	11
rs4714479	6	41518807	A/G	0.27512	1.9e-18	12
rs9471603	6	41532389	C/G	0.102056	1.6e-09	12
rs1983891	6	41536427	C/T	0.273396	2.6e-19	12
rs3800283	6	41558358	A/G	0.312619	4.8e-13	12
rs35056095	6	64758509	T/C	0.2501	1.6e-09	13
rs7752934	6	64758787	C/T	0.30364	2.7e-09	13
rs9353533	6	64855302	A/C	0.270515	5.2e-12	13
rs5002649	6	64896964	G/A	0.317736	5.5e-11	13
rs9362572	6	64915304	C/T	0.295267	6.4e-13	13
rs9344916	6	64953380	G/T	0.315836	1e-11	13
rs621537	6	65058478	G/T	0.289476	7.6e-14	13
rs10806431	6	65067460	C/T	0.328201	4.7e-12	13
rs585109	6	65097066	C/T	0.288748	7.8e-14	13
rs9444828	6	65143008	C/T	0.328545	5.5e-11	13
rs9353806	6	65149185	T/A	0.288204	5.1e-14	13
rs9351261	6	65171419	T/C	0.366612	7.6e-11	13
rs3904796	6	65187818	C/T	0.307019	2.1e-11	13
rs2050623	6	65245009	T/G	0.227577	2.6e-08	13
rs28565020	8	106738798	T/C	0.38646	4.4e-12	15
rs7029669	9	109868858	T/C	0.267551	8.9e-14	17
rs1519043	9	109942883	G/T	0.420857	1.1e-09	17
rs158148	11	31209733	T/G	0.386031	3.5e-09	18
rs66958567	11	68811777	C/T	0.16374	2.2e-11	19
rs72928978	11	68831364	G/A	0.109878	6e-18	19
rs3750965	11	68840160	A/G	0.321827	1.6e-13	19
rs35264875	11	68846399	A/T	0.162553	1e-09	19
rs3829241	11	68855363	G/A	0.409052	4.3e-10	19
rs72930627	11	68867121	C/A	0.155007	2.1e-08	19
rs3892895	11	68884755	G/A	0.32794	6.6e-14	19
rs72932540	11	68922043	A/G	0.0928096	4.1e-13	19
rs12418948	11	68926522	C/T	0.298309	1.6e-09	19
rs929908	11	110745376	A/G	0.490792	9.3e-12	21
rs7107636	11	110878988	T/C	0.254987	1.5e-15	21
rs4262755	11	110890138	C/T	0.305847	9.3e-22	21
rs11213716	11	110914603	C/T	0.160009	5e-16	21
rs6589208	11	110936275	C/T	0.41875	3.8e-13	21
rs4937857	11	112794647	G/A	0.340021	2e-09	22
rs1245074	12	80414098	A/C	0.339316	3.6e-12	23
rs9508068	13	29153860	C/T	0.235077	2.7e-17	24
rs7326432	13	29162663	A/C	0.272254	2.9e-17	24
rs11616792	13	29165349	G/T	0.212302	4.2e-25	24
rs12428170	13	29171890	G/A	0.158271	1.7e-21	24
rs4885004	13	73093913	A/G	0.269313	3.1e-19	25
rs8008824	14	26355839	T/C	0.447922	8.8e-11	27
rs1950587	14	27348232	T/C	0.117385	4.8e-08	28
rs72675176	14	27421974	C/A	0.0637985	1.1e-09	28
rs4981634	14	27453928	A/C	0.0665564	7.7e-10	28
rs4900109	14	92763391	G/T	0.455024	1.1e-22	29
rs12896399	14	92773663	G/T	0.453193	1.2e-23	29
rs2703950	15	28184872	C/G	0.160132	4.2e-16	30
rs2594935	15	28185038	G/A	0.289185	6.4e-18	30
rs11638265	15	28202573	A/G	0.278552	1.8e-23	30
rs3884517	15	28214759	T/C	0.287269	3.3e-20	30
rs1800407	15	28230318	C/T	0.0840917	4.5e-34	30
rs735067	15	28238902	C/G	0.207406	5.3e-17	30
rs62007485	15	28264501	T/C	0.250008	2.3e-10	30
rs746861	15	28266235	T/C	0.486762	8.5e-13	30
rs145242923	15	28267738	T/C	0.0102271	8.2e-13	30
rs8024968	15	28283689	C/T	0.097069	1.4e-32	30
rs78937007	15	28321568	T/C	0.0543988	8.3e-31	30
rs4778137	15	28327835	C/G	0.295528	5.5e-18	30
rs72714116	15	28328207	C/T	0.02836	2.2e-32	30
rs56839008	15	28328485	C/T	0.0827052	1.5e-58	30
rs77542847	15	28330373	C/A	0.0838619	1.1e-73	30
rs4778138	15	28335820	A/G	0.112881	1.6e-76	30
rs7164220	15	28341609	A/C	0.0903582	2.4e-66	30
rs58843292	15	28345931	G/A	0.0534412	2.8e-83	30
rs1129038	15	28356859	T/C	0.215305	0	30
rs12913832	15	28365618	G/A	0.213681	0	30
rs75159657	15	28370102	C/T	0.0176886	5.1e-23	30
rs61585051	15	28370389	C/T	0.0460256	5.4e-81	30
rs12591531	15	28427916	G/A	0.0814718	2.3e-90	30
rs8028689	15	28488888	T/C	0.0463474	4.7e-80	30
rs2240204	15	28494032	G/A	0.0460486	6.6e-81	30
rs117743506	15	28510460	G/A	0.0181176	2.2e-19	30
rs916977	15	28513364	C/T	0.141256	2.7e-202	30
rs71467328	15	28518229	C/T	0.0434976	5.7e-11	30
rs1667394	15	28530182	T/C	0.148917	3e-216	30
rs1635166	15	28539834	T/C	0.131381	4e-186	30
rs727896	15	96698474	T/G	0.255761	1.6e-10	33
rs2398151	15	96703143	T/C	0.253976	1.1e-12	33
rs12924215	16	58071092	C/T	0.217695	6.2e-13	34
rs2241774	16	58072153	C/T	0.21771	4.5e-13	34
rs2453605	17	19386966	C/T	0.263016	4.7e-08	35
rs894680	17	19440538	G/A	0.387625	5.2e-21	35
rs2018675	17	19441531	C/T	0.327396	7.2e-11	35
rs2247436	17	19454733	G/A	0.191962	1.6e-08	35
rs67050149	17	79557043	C/A	0.36069	2.3e-17	36
rs8077038	17	79577127	G/T	0.491604	7.2e-18	36
rs6565604	17	79589242	G/A	0.448673	1.8e-15	36
rs9894429	17	79596811	C/T	0.450014	6.9e-15	36
rs6565616	17	79612161	C/T	0.341814	3.3e-13	36
rs8908	17	79617871	A/G	0.378218	8e-16	36
rs11868178	17	79686552	C/G	0.423186	5.3e-15	36
rs4802273	19	46244060	A/G	0.301794	1.1e-08	37
rs10422883	19	46247641	A/G	0.457805	1.2e-11	37
rs4802274	19	46251768	A/G	0.312963	1.5e-09	37
rs2014576	19	46269076	G/A	0.45376	3.8e-11	37
rs2070736	19	46286714	A/C	0.312105	2.4e-09	37
rs12463359	19	46304585	G/T	0.391884	2.9e-11	37
rs10402263	19	46313758	G/C	0.350202	2.1e-10	37
rs10500292	19	46327933	C/T	0.399928	3.7e-11	37
rs4803861	19	46328179	C/T	0.324646	5.2e-09	37
rs918490	19	46338729	C/T	0.324845	4.7e-09	37
rs16980051	19	46345886	C/T	0.493228	1.1e-08	37
rs8106955	19	46346330	C/T	0.325811	1.8e-09	37
rs10412574	19	46367206	C/T	0.323589	2.8e-09	37
rs6140705	20	8727504	A/C	0.347276	1.4e-13	38
rs13040543	20	8805304	C/T	0.269596	2.5e-11	38
rs6133635	20	8840154	C/A	0.30816	1.6e-10	38
rs3848842	20	8881586	T/C	0.320754	2.3e-11	38
rs1997867	20	8888877	C/T	0.343614	4.8e-09	38
rs6142051	20	32533018	C/T	0.417624	3.8e-12	39
rs973409	20	32536364	C/T	0.355036	9.5e-10	39
rs2284378	20	32588095	C/T	0.350302	2.9e-09	39
rs2268082	20	32603927	A/T	0.483629	4.5e-08	39
rs2284386	20	32644396	A/G	0.350738	3.3e-09	39
rs932388	20	32657378	T/C	0.408539	4.9e-12	39
rs6120513	20	32675636	C/A	0.410806	5.7e-10	39
rs11696338	20	32687611	C/T	0.410684	5e-12	39
rs9330813	22	46364161	G/A	0.313852	9.9e-15	40
