# Supplementary material for: iGWAS: Image-based genome-wide association of self-supervised deep phenotyping of retina fundus images
Source: PLoS Genet. 2024 May 10;20(5):e1011273. doi: 10.1371/journal.pgen.1011273 (PMC11111076; doi:10.1371/journal.pgen.1011273)
Supplement: S9 Table — (XLSX) [file pgen.1011273.s015.xlsx]

## Sheet: Supplementary Table 9
Supplementary Table 9. List of 34 loci associated with retina colors of both eyes. The previous GWAS associations of each loci were downloaded from the GWAS Catalog, SKIN/IRIS/HAIR represent skin/iris/hair color respectively, MACULAR means macular thickness measurement. See Methods for details. Same LOCI index in Supplementary Table 4, 7, 8 and 9 represents the same cluster.
SNP	CHR	BP	A0/A1	A1FREQ	PVAL	GENE	PREV_GWAS_HIT	LOCI
rs61823995	1	205227627	T/C	0.236203	2.6e-11	TMCC2	HAIR/SKIN	0
rs61837761	1	227012411	C/T	0.203591	6.6e-13	PSEN2	IRIS	1
rs62114506	2	242793	G/C	0.264039	8.4e-09	SH3YL1	SKIN	2
rs16824602	2	184359293	A/G	0.10905	2.2e-11			3
rs36061798	3	4563696	CA/C	0.136027	8.2e-18	ITPR1		4
rs2140090	3	41254646	G/T	0.473915	4.3e-21	CTNNB1		5
rs1280622	3	136508008	A/C	0.40716	2.7e-10	SLC35G2		6
rs4694845	4	47368627	A/C	0.449562	6.5e-27	GABRB1		7
rs2063647	4	93289971	A/C	0.331839	3.6e-09	GRID2		8
rs16891982	5	33951693	G/C	0.0228366	8.2e-38	SLC45A2	HAIR/IRIS/SKIN	9
rs4712653	6	22125964	T/C	0.459758	1.5e-10	CASC14		11
rs1983891	6	41536427	C/T	0.273396	2.6e-19	FOXP4		12
rs9353806	6	65149185	T/A	0.288191	5.1e-14	EYS	IRIS	13
rs28565020	8	106738798	T/C	0.38646	4.4e-12	ZFPM2		15
rs7029669	9	109868858	T/C	0.267551	8.9e-14	RAD23B		17
rs158148	11	31209733	T/G	0.385896	3.5e-09	DCDC1	MACULAR	18
rs72928978	11	68831364	G/A	0.109878	6e-18	TPCN2	MACULAR	19
rs4262755	11	110890138	C/T	0.305888	9.3e-22		HAIR	21
rs4937857	11	112794647	G/A	0.340021	2e-09	NCAM1	MACULAR	22
rs1245074	12	80414098	A/C	0.339316	3.6e-12	PPP1R12A		23
rs11616792	13	29165349	G/T	0.212302	4.2e-25	FLT1		24
rs4885004	13	73093913	A/G	0.269313	3.1e-19			25
rs8008824	14	26355839	T/C	0.447922	8.8e-11			27
rs4981634	14	27453928	A/C	0.0665564	7.7e-10	LOC101927062		28
rs12896399	14	92773663	G/T	0.453193	1.2e-23	SLC24A4		29
rs1129038	15	28356859	T/C	0.215305	1.00E-324	HERC2	HAIR/IRIS/ SKIN/MACULAR	30
rs2398151	15	96703143	T/C	0.253976	1.1e-12	NR2F2-AS1		33
rs2241774	16	58072153	C/T	0.217703	4.5e-13	MMP15		34
rs894680	17	19440538	G/A	0.387648	5.2e-21	SLC47A1		35
rs8077038	17	79577127	G/T	0.491478	7.2e-18	PDE6G	HAIR/IRIS/MACULAR	36
rs10422883	19	46247641	A/G	0.457805	1.2e-11	LOC388553		37
rs6140705	20	8727504	A/C	0.34726	1.4e-13	PLCB1		38
rs6142051	20	32533018	C/T	0.417571	3.8e-12	LOC101926888	HAIR/SKIN	39
rs9330813	22	46364161	G/A	0.313818	9.9e-15	WNT7B	HAIR/MACULAR	40
