# Supplementary material for: iGWAS: Image-based genome-wide association of self-supervised deep phenotyping of retina fundus images
Source: PLoS Genet. 2024 May 10;20(5):e1011273. doi: 10.1371/journal.pgen.1011273 (PMC11111076; doi:10.1371/journal.pgen.1011273)
Supplement: S10 Table — (XLSX) [file pgen.1011273.s016.xlsx]

## Sheet: Supplementary Table 10
Supplementary Table 10. Genetic correlation between raw image endophenotypes and other traits.
Dim	Trait	Genetic Correlation	Standard Deviation	P Value
2	retinal background color blue channel	0.9999	0.0002	0
83	retinal background color red channel	-0.945	0.1494	2.51e-10
107	retinal background color red channel	-1.1965	0.2409	6.81e-07
83	retinal background color green channel	-0.9498	0.2322	4.31e-05
73	retinal background color green channel	0.8989	0.2249	6.42e-05
71	retinal background color red channel	-1.1661	0.318	0.0002
107	retinal background color green channel	-1.147	0.3094	0.0002
104	retinal background color red channel	-0.6936	0.1914	0.0003
100	retinal background color red channel	0.6185	0.175	0.0004
102	retinal background color red channel	-0.7157	0.2065	0.0005
93	retinal background color red channel	-1.0045	0.2884	0.0005
51	retinal background color red channel	0.6815	0.1989	0.0006
104	retinal background color green channel	-0.8446	0.2498	0.0007
3	retinal background color red channel	0.5769	0.1752	0.001
0	self reported heart/cardiac problem	-0.6122	0.1892	0.0012
60	retinal background color red channel	0.7144	0.2232	0.0014
60	retinal background color green channel	0.7432	0.2361	0.0016
77	retinal background color red channel	0.7917	0.252	0.0017
102	retinal background color green channel	-0.7448	0.2433	0.0022
126	retinal background color red channel	-1.1939	0.4003	0.0029
109	retinal background color green channel	-0.8638	0.2947	0.0034
1	self reported heart/cardiac problem	-0.6619	0.2321	0.0044
5	retinal background color red channel	0.768	0.2727	0.0048
24	hair pigmentation	0.5165	0.1852	0.0053
16	retinal background color red channel	0.5423	0.1951	0.0054
118	mean corpuscular hemoglobin	0.2761	0.0993	0.0054
87	retinal background color green channel	-0.7216	0.2598	0.0055
71	retinal background color green channel	-1.0664	0.3844	0.0055
118	diabetes mellitus	0.4794	0.177	0.0068
118	retinal background color green channel	-0.5975	0.2236	0.0075
0	retinal background color green channel	0.8481	0.3206	0.0082
28	retinal background color red channel	-0.8153	0.3082	0.0082
7	self reported diabetes	0.6037	0.2288	0.0083
19	retinal background color red channel	0.853	0.3236	0.0084
118	cardiovascular disease	-0.3256	0.1249	0.0091
11	retinal background color green channel	-0.8214	0.319	0.01
93	retinal background color green channel	-0.9216	0.3586	0.0102
100	retinal background color green channel	0.5764	0.225	0.0104
104	skin pigmentation	-0.4729	0.1886	0.0121
77	retinal background color green channel	0.8035	0.3201	0.0121
72	retinal background color red channel	-0.551	0.2243	0.014
66	retinal background color green channel	0.7604	0.3134	0.0153
32	retinal background color red channel	-0.6068	0.251	0.0156
11	retinal background color red channel	-0.5277	0.2186	0.0158
56	self reported heart/cardiac problem	0.7523	0.313	0.0162
108	retinal background color green channel	-0.7003	0.2915	0.0163
5	retinal background color green channel	0.8228	0.347	0.0177
41	retinal background color red channel	0.7127	0.3044	0.0192
41	retinal background color green channel	0.7563	0.3239	0.0195
84	hair pigmentation	-0.3064	0.1314	0.0197
108	retinal background color red channel	-0.9828	0.4252	0.0208
118	self reported diabetes	0.3286	0.1422	0.0208
7	hair pigmentation	0.4373	0.1893	0.0209
16	retinal background color green channel	0.6194	0.2689	0.0212
13	retinal background color green channel	-0.6968	0.3029	0.0214
51	retinal background color green channel	0.637	0.2795	0.0227
19	cardiovascular disease	0.6376	0.281	0.0233
87	retinal background color red channel	-0.4887	0.2157	0.0235
33	self reported heart/cardiac problem	-0.6924	0.3072	0.0242
117	retinal background color red channel	-0.704	0.3123	0.0242
28	retinal background color green channel	-0.8376	0.3719	0.0243
40	hair pigmentation	0.3969	0.1764	0.0244
92	retinal background color green channel	0.9529	0.429	0.0264
7	lung function	-0.4246	0.1913	0.0265
74	retinal background color red channel	0.8228	0.3711	0.0266
73	retinal background color red channel	0.7286	0.3289	0.0268
3	retinal background color green channel	0.5242	0.2373	0.0272
30	retinal background color red channel	0.5956	0.2736	0.0295
118	retinal background color red channel	-0.86	0.3968	0.0302
104	self reported heart/cardiac problem	0.5982	0.2782	0.0315
20	retinal background color red channel	0.7273	0.3397	0.0323
13	retinal background color red channel	-0.5361	0.2508	0.0326
53	self reported heart/cardiac problem	0.979	0.4586	0.0328
99	retinal background color red channel	0.6189	0.2912	0.0335
25	self reported heart/cardiac problem	0.9923	0.4689	0.0343
67	diabetes mellitus	0.7332	0.3464	0.0343
66	retinal background color red channel	0.5776	0.2732	0.0345
57	retinal background color red channel	-0.4815	0.228	0.0347
113	hair pigmentation	0.4208	0.1992	0.0347
50	retinal background color red channel	0.6649	0.3158	0.0352
24	retinal background color green channel	0.8567	0.408	0.0358
0	diastolic blood pressure	0.2116	0.1016	0.0372
79	retinal background color red channel	-1.1527	0.5538	0.0374
109	retinal background color red channel	-0.8448	0.4077	0.0382
51	lung function	-0.3785	0.1844	0.0402
108	cardiovascular disease	-0.5512	0.2692	0.0406
50	retinal background color green channel	0.8288	0.4061	0.0412
83	self reported heart/cardiac problem	0.8699	0.4284	0.0423
30	retinal background color green channel	0.713	0.3518	0.0427
21	retinal background color red channel	-0.856	0.4251	0.044
23	systolic blood pressure	0.5495	0.2733	0.0444
92	retinal background color red channel	0.734	0.3664	0.0451
115	retinal background color green channel	-0.9664	0.4826	0.0452
53	retinal background color red channel	-0.4174	0.2085	0.0453
115	retinal background color red channel	-0.7053	0.3526	0.0455
1	retinal background color blue channel	0.6187	0.3103	0.0462
39	self reported skin color	-0.498	0.2501	0.0465
85	retinal background color red channel	0.3784	0.1905	0.047
53	retinal background color green channel	-0.5475	0.2758	0.0471
36	self reported diabetes	-0.701	0.3533	0.0472
4	systolic blood pressure	-0.4902	0.2475	0.0476
21	retinal background color green channel	-1.0431	0.5276	0.048
24	retinal background color red channel	0.724	0.3676	0.0489
107	diabetes mellitus	0.9413	0.4781	0.049
63	retinal background color red channel	-1.1052	0.5622	0.0493
25	systolic blood pressure	0.4375	0.2229	0.0496
